# Supplementary material for: Oncogene- and drug resistance-associated alternative exon usage in acute myeloid leukemia (AML)
Source: Oncotarget. 2015 May 12;7(3):2889–909. doi: 10.18632/oncotarget.3898 (PMC4823079; doi:10.18632/oncotarget.3898)
Supplement: Supplementary file 2 [file oncotarget-07-2889-s002.xls]

## Sheet: Feuil1
Supplementary table 1. AEU events shared by DEK and WT1-expressing cells
Symbol	AS Event Type	Exon position	Regulation	Transcriptional Deregulation
				DEK	WT1
ADD3	AFE	e12:126672-127669	up
AIM2	ASE	e5:13186-13374	up
ARPP21	ALE	e25:154803-154910	up
ARR3	ASE	e12:10200-10337	down
AVIL	ALE	e14:10112-10616	up	down	down
C11orf48	ASE	e6:8437-8534	up	down	down
C11orf49	ASE	e9:224431-224494	up
C1orf175	ASE	e25:60337-60492	up
C20orf196	DEL	e4:112877-113038	down		down
C3orf62	ALE	e1:373-480	up
C3orf67	ALE	e24:321895-324472	down		up
C5orf4	ASE	e2:12476-12523	down		up
C9orf93	ASE	e5:25976-26150	down
CACNB1	ALE	e15:23898-24250	up
CAPS2	ASE	e7:67701-67746	up
CCDC64	ASE	e2:8678-8893	down	up
CPZ	AFE	e1:1-262	down	up	up
CTSB	AFE	e9:19435-19986	down		up
DBN1	ASE	e6:5877-5951	up	down
DEK	AFE	e1:1-190	up		down
DLG4	ASE	e3:1770-1810	down
DNAJB5	ASE	e2:941-1085	down		up
ECHDC1	AFE	e6:27750-28714	up		down
ERLIN1	AFE	e1:1-2305	down	up	up
ERLIN1	ALE	e1:1-2373	down	up	up
EXO1*	ALE	e16:41275-41555	up	down	down
EXO1	ALE	e16:41275-41747	up	down	down
FBN2	ASE	e37:323610-323732	up
FN1	ASE	e33:54994-55263	down	up	up
FN1	ALE	e47:75209-75633	down	up	up
GADL1	ASE	e7:50196-50275	up
GBP2	ASE	e3:19179-19288	down
GPR78	AFE	e2:1593-3326	down	up	up
GPR78	DON	e2:2380-3326	down	up	up
GPR78	AFE	e2:2591-3326	down	up	up
GPR78	ALE	e5:8730-10135	down	up	up
GPR78	ASE	e6:11182-11363	down	up	up
HAUS8	AFE	e1:1-212	up
HEATR1	DON	e3:1382-1707	up		down
HERC2	ASE	e47:111009-111152	up
HERC6	ALE	e9:19659-21031	down
HLA-E	AFE	e1:1-103	up
HMCN1	ASE	e5:174787-174958	down	up	up
HNRNPK	ALE	e18:12369-12571	up		down
HPCAL1	AFE	e2:796-1038	up
HSD17B13	ASE	e4:7308-7414	down		up
HSPB7	ND	i2:1835-2375	up
HSPB7	ND	i2:1835-2375	up
IFT80	AFE	e4:50304-50626	up		down
IGFBP7	ALE	e4:77971-78159	down	up	up
KCTD16	ALE	e5:302828-306549	up
MAP1B	ASE	e7:85988-86038	up	down	down
MAPKAPK3	ASE	e2:941-1035	up
MATR3	AFE	e8:19893-19998	up
MBOAT7	AFE	e1:1-545	up	down
MCC	DON	e21:459897-460359	up
MEN1	AFE	e1:1-481	up	down	down
MYBL1	ALE	e16:48421-48925	up
MYO7A	ASE	e26:54160-54336	up
NDRG1	AFE	e1:1-331	down	up	up
NDRG1	AFE	e1:1-850	down	up	up
NDRG1	AFE	e1:332-850	down	up	up
NDRG1	AFE	e17:56060-58468	down	up	up
NPHP4	ASE	e30:125360-125445	up
NUBP2	ASE	e2:3606-3724	up
NUP210L	ASE	e35:144996-145145	down
OGDH	ASE	e6:49797-49841	up		down
OSGEP	AFE	e4:5246-5843	up
PDE5A	ASE	e7:63582-63671	up
PLAC8L1	ASE	e3:6092-6228	up	down	down
PLS1	AFE	e2:27038-27176	up	down
PPARG	AFE	e2:989-1285	down		up
PPIL4	AFE	e1:1-167	up		down
PREX2	ASE	e36:194092-194235	up
PRRT1	ALE	e3:1394-1563	up
RCN1	ALE	e6:14310-14633	up
RIPK1	ASE	e6:18660-18773	up		down
RP11-127H5.1	ALE	e7:470007-470109	up
RPGRIP1	ASE	e14:36593-37094	up
RPGRIP1	DEL	e14:36750-36898	up
RPIA	AFE	e1:1-326	up	down	down
RRP1B	DON	e2:10367-10421	up	down	down
SERINC2	ND	i4:4501-5165	down		up
SERINC2	ND	i4:4501-5165	down		up
SERPINI1	AFE	e1:1-492	down	up	up
SERPINI1	DON	e1:180-492	down	up	up
SPEF1	ASE	e5:2661-2721	up
SQSTM1	ASE	e5:5187-5295	down
STAR	AFE	e1:1-328	up	down	down
SVIL	ALE	e43:278901-279588	down		up
TECR	ND	i13:36095-36174	up
TECR	ND	i13:36095-36174	up
TF	ASE	e17:64509-64541	down
TIMP2	AFE	e3:51255-51472	down	up	up
TIMP2	DON	e5:67869-69427	down	up	up
TRPM6	ALE	e44:163941-165600	down
TWF1	ASE	e2:494-548	down	up	up
ZFPM2	ALE	e9:470007-470109	up
ZNF331	ASE	e12:50682-50808	up
* Underlined are genes involved by more than 1 AEU event

## Sheet: Feuil3
Supplementary table 1. DEK and WT1-dependent AEUs
Symbol	AS Event Type	Exon position	Regulation	Transcriptiona deregulation
				DEK	Regulation	WT1	Regulation
ADD3	AFE	e12:126672-127669	up
AIM2	ASE	e5:13186-13374	up
ARPP21	ALE	e25:154803-154910	up
ARR3	ASE	e12:10200-10337	down
AVIL	ALE	e14:10112-10616	up	DEK	down	WT1	down
C11orf48	ASE	e6:8437-8534	up	DEK	down	WT1	down
C11orf49	ASE	e9:224431-224494	up
C1orf175	ASE	e25:60337-60492	up
C20orf196	DEL	e4:112877-113038	down			WT1	down
C3orf62	ALE	e1:373-480	up
C3orf67	ALE	e24:321895-324472	down			WT1	up
C5orf4	ASE	e2:12476-12523	down			WT1	up
C9orf93	ASE	e5:25976-26150	down
CACNB1	ALE	e15:23898-24250	up
CAPS2	ASE	e7:67701-67746	up
CCDC64	ASE	e2:8678-8893	down	DEK	up
CPZ	AFE	e1:1-262	down	DEK	up	WT1	up
CTSB	AFE	e9:19435-19986	down			WT1	up
DBN1	ASE	e6:5877-5951	up	DEK	down
DEK	AFE	e1:1-190	up			WT1	down
DLG4	ASE	e3:1770-1810	down
DNAJB5	ASE	e2:941-1085	down			WT1	up
ECHDC1	AFE	e6:27750-28714	up			WT1	down
ERLIN1	AFE	e1:1-2305	down	DEK	up	WT1	up
ERLIN1	ALE	e1:1-2373	down	DEK	up	WT1	up
EXO1*	ALE	e16:41275-41555	up	DEK	down	WT1	down
EXO1	ALE	e16:41275-41747	up	DEK	down	WT1	down
FBN2	ASE	e37:323610-323732	up
FN1	ASE	e33:54994-55263	down	DEK	up	WT1	up
FN1	ALE	e47:75209-75633	down	DEK	up	WT1	up
GADL1	ASE	e7:50196-50275	up
GBP2	ASE	e3:19179-19288	down
GPR78	AFE	e2:1593-3326	down	DEK	up	WT1	up
GPR78	DON	e2:2380-3326	down	DEK	up	WT1	up
GPR78	AFE	e2:2591-3326	down	DEK	up	WT1	up
GPR78	ALE	e5:8730-10135	down	DEK	up	WT1	up
GPR78	ASE	e6:11182-11363	down	DEK	up	WT1	up
HAUS8	AFE	e1:1-212	up
HEATR1	DON	e3:1382-1707	up			WT1	down
HERC2	ASE	e47:111009-111152	up
HERC6	ALE	e9:19659-21031	down
HLA-E	AFE	e1:1-103	up
HMCN1	ASE	e5:174787-174958	down	DEK	up	WT1	up
HNRNPK	ALE	e18:12369-12571	up			WT1	down
HPCAL1	AFE	e2:796-1038	up
HSD17B13	ASE	e4:7308-7414	down			WT1	up
HSPB7	ND	i2:1835-2375	up
HSPB7	ND	i2:1835-2375	up
IFT80	AFE	e4:50304-50626	up			WT1	down
IGFBP7	ALE	e4:77971-78159	down	DEK	up	WT1	up
KCTD16	ALE	e5:302828-306549	up
MAP1B	ASE	e7:85988-86038	up	DEK	down	WT1	down
MAPKAPK3	ASE	e2:941-1035	up
MATR3	AFE	e8:19893-19998	up
MBOAT7	AFE	e1:1-545	up	DEK	down
MCC	DON	e21:459897-460359	up
MEN1	AFE	e1:1-481	up	DEK	down	WT1	down
MYBL1	ALE	e16:48421-48925	up
MYO7A	ASE	e26:54160-54336	up
NDRG1	AFE	e1:1-331	down	DEK	up	WT1	up
NDRG1	AFE	e1:1-850	down	DEK	up	WT1	up
NDRG1	AFE	e1:332-850	down	DEK	up	WT1	up
NDRG1	AFE	e17:56060-58468	down	DEK	up	WT1	up
NPHP4	ASE	e30:125360-125445	up
NUBP2	ASE	e2:3606-3724	up
NUP210L	ASE	e35:144996-145145	down
OGDH	ASE	e6:49797-49841	up			WT1	down
OSGEP	AFE	e4:5246-5843	up
PDE5A	ASE	e7:63582-63671	up
PLAC8L1	ASE	e3:6092-6228	up	DEK	down	WT1	down
PLS1	AFE	e2:27038-27176	up	DEK	down
PPARG	AFE	e2:989-1285	down			WT1	up
PPIL4	AFE	e1:1-167	up			WT1	down
PREX2	ASE	e36:194092-194235	up
PRRT1	ALE	e3:1394-1563	up
RCN1	ALE	e6:14310-14633	up
RIPK1	ASE	e6:18660-18773	up			WT1	down
RP11-127H5.1	ALE	e7:470007-470109	up
RPGRIP1	ASE	e14:36593-37094	up
RPGRIP1	DEL	e14:36750-36898	up
RPIA	AFE	e1:1-326	up	DEK	down	WT1	down
RRP1B	DON	e2:10367-10421	up	DEK	down	WT1	down
SERINC2	ND	i4:4501-5165	down			WT1	up
SERINC2	ND	i4:4501-5165	down			WT1	up
SERPINI1	AFE	e1:1-492	down	DEK	up	WT1	up
SERPINI1	DON	e1:180-492	down	DEK	up	WT1	up
SPEF1	ASE	e5:2661-2721	up
SQSTM1	ASE	e5:5187-5295	down
STAR	AFE	e1:1-328	up	DEK	down	WT1	down
SVIL	ALE	e43:278901-279588	down			WT1	up
TECR	ND	i13:36095-36174	up
TECR	ND	i13:36095-36174	up
TF	ASE	e17:64509-64541	down
TIMP2	AFE	e3:51255-51472	down	DEK	up	WT1	up
TIMP2	DON	e5:67869-69427	down	DEK	up	WT1	up
TRPM6	ALE	e44:163941-165600	down
TWF1	ASE	e2:494-548	down	DEK	up		up
ZFPM2	ALE	e9:470007-470109	up
ZNF331	ASE	e12:50682-50808	up
* Underlined are genes involved by more than 1 AEU event
