# Supplementary material for: Oncogene- and drug resistance-associated alternative exon usage in acute myeloid leukemia (AML)
Source: Oncotarget. 2015 May 12;7(3):2889–909. doi: 10.18632/oncotarget.3898 (PMC4823079; doi:10.18632/oncotarget.3898)
Supplement: Supplementary file 3 [file oncotarget-07-2889-s003.xlsx]

## Sheet: Feuil1
Supplementary table 2. AEU events shared by AraC- and DXR-resistant cells
				Transcriptiona deregulation
Symbol	Type	Exon	Regulation	AraC	DXR
ALDH6A1	acceptor	6	down	up
CPNE1	acceptor	3	down	up
EMR2	acceptor	13	up	down	down
EPB41L3	acceptor	6	down	up	up
FHL2	acceptor	8	up	down	down
FN1	acceptor	26	down	up	up
MET	acceptor	13	down	up	up
OSCP1	acceptor	13	down	up	up
PTPRR	acceptor	15	up	down	down
SPARC	acceptor	7	down	up	up
TAC4	acceptor	2	up	down
ACCN2	donor	12	down	up	up
AIF1L	donor	7	down	up	up
CECR2	donor	9	down	up	up
DOCK2	donor	21	up	down	down
KANK2	donor	4	up	down	down
KREMEN1	donor	7	up	down	down
PAGE5	donor	1	up	down	down
RTEL1	donor	37	up	down	down
SPATA20	donor	4	down	up	up
TADA2A	donor	6	down	up	up
TLE3	donor	8	up		down
WDR31	donor	8	down	up	up
ZNF233	donor	4	up	up	up
ABCA6	exon	3	down	up	up
ABCC11	exon	2	down
AC002126.5	exon	6	down
AC006116.3	exon	7	up	down	down
AC020928.2	exon	1	up	down	down
AC020928.2	exon	2	down	down	down
AC087749.3	exon	4	up		up
ACACB	exon	49	down	up	up
ACPL2	exon	4	up	down	down
ACRBP	exon	8	up
ACSBG2	exon	4	up		down
ADAMTS10	exon	19	up	up	up
ADAMTS10	exon	22	down	up	up
ADAMTS10	exon	25	down	up	up
ADAMTS9	exon	2	down	down	down
ADAMTSL4	exon	5	up	down	down
ADCY7	exon	4	up	down	down
ADCY9	exon	11	down	up	up
ADD1	exon	7	up	down	down
ADRBK2	exon	9	down	up	up
AEBP1	exon	4	down	up	up
AFF2	exon	3	up	up	up
AFF2	exon	13	down	up	up
AFF2	exon	15	down	up	up
AFF2	exon	18	down	up	up
AGBL2	exon	2	down	down	down
AGBL3	exon	2	down	up	down
AIF1L	exon	1	down	up	up
AIF1L	exon	4	down	up	up
AIF1L	exon	6	up	up	up
AKR1B1	exon	7	up	down	down
APC2	exon	11	down
AR	exon	2	down	up	up
ARAP3	exon	10	up	down	down
ARAP3	exon	13	up	down	down
ARHGAP24	exon	1	up	down	down
ARHGAP25	exon	2	up	down	down
ARHGAP6	exon	4	down	down
ARHGAP8	exon	15	up	up	up
ARHGAP8	exon	17	up	up	up
ARHGAP8	exon	18	up	up	up
ARHGAP8	exon	19	up	up	up
ATAD3A	exon	8	up	down	down
ATM	exon	1	down	up	up
ATP1B1	exon	7	down	down	down
ATP2A3	exon	18	down	down	down
ATP2A3	exon	19	up	down	down
ATP8B3	exon	15	up	down
ATP8B3	exon	26	up	down
BAGE2	exon	12	down	down	down
BAGE2	exon	13	down	down	down
BAGE2	exon	18	down	down	down
BAIAP3	exon	15	down	up	up
BCAM	exon	1	down	up	up
BCAM	exon	6	down	up	up
BHMT	exon	6	down
BIN1	exon	3	up	up	up
BSG	exon	2	down		up
C10orf53	exon	4	down
C10orf72	exon	7	up	down	down
C11orf75	exon	2	down	down	down
C12orf40	exon	4	down	down	down
C12orf40	exon	5	down	down	down
C12orf48	exon	9	down	down	down
C14orf49	exon	12	up	down	down
C16orf28	exon	15	down	up
C3orf55	exon	2	down	down	down
C3orf67	exon	3	down	down	down
C3orf67	exon	21	up	down	down
C4orf18	exon	6	down	down	down
C5orf4	exon	2	up
C8orf22	exon	2	down	down	down
C9orf11	exon	2	up	up
CA1	exon	2	up	down	down
CA1	exon	10	down	down	down
CA2	exon	5	down	down	down
CA5B	exon	1	up
CACNA2D2	exon	17	down	up	up
CACNA2D4	exon	29	down
CACNA2D4	exon	31	down
CALN1	exon	5	down	down	down
CAMTA1	exon	1	down	up	up
CAMTA1	exon	2	down	up	up
CAMTA1	exon	3	down	up	up
CAMTA1	exon	4	down	up	up
CAMTA1	exon	7	down	up	up
CAMTA1	exon	8	down	up	up
CAMTA1	exon	18	up	up	up
CARD11	exon	1	down	up	up
CASP4	exon	7	up	down	down
CAST	exon	4	up	down
CATSPERB	exon	8	down	down	down
CAV2	exon	5	up	down	down
CBS	exon	8	down
CBX1	exon	2	up	down
CCM2	exon	2	up	down	down
CD163L1	exon	16	down
CD163L1	exon	17	down
CD163L1	exon	19	down
CD226	exon	1	up	down	down
CD37	exon	1	up	down	down
CD68	exon	2	down	down	down
CD68	exon	5	down	down	down
CDCP1	exon	2	down	down	down
CECR2	exon	5	up	up	up
CECR2	exon	8	down	up	up
CECR2	exon	11	up	up	up
CECR2	exon	18	down	up	up
CECR2	exon	19	down	up	up
CELSR3	exon	20	up		up
CENPE	exon	38	up	down	down
CENPJ	exon	13	up	down	down
CEP290	exon	1	up		down
COBLL1	exon	13	up	down	down
COBLL1	exon	18	down	down	down
COL15A1	exon	2	down	up	up
COL15A1	exon	20	down	up	up
COL15A1	exon	23	down	up	up
COL4A2	exon	46	down
COL4A2	exon	47	down
COL7A1	exon	31	down
COL7A1	exon	55	up
CPNE1	exon	5	down	up
CPNE5	exon	3	down	up
CRIM1	exon	4	up		up
CRIM1	exon	18	down		up
CRYBB3	exon	2	up		up
CRYZL1	exon	17	up	down	down
CTAG2	exon	2	down	down
CUEDC1	exon	2	down	up	up
CYB5R2	exon	1	up	down	down
CYB5R2	exon	4	up	down	down
CYB5R2	exon	5	down	down	down
CYB5R2	exon	7	down	down	down
DAB2	exon	13	up	down	up
DCBLD2	exon	8	up	down	down
DEF6	exon	7	up	down	down
DENND5B	exon	3	down	up	up
DGKQ	exon	2	down	down
DIRAS3	exon	2	up	down	down
DIRAS3	exon	4	down	down	down
DIRC2	exon	2	down	down	down
DIRC2	exon	8	up	down	down
DMKN	exon	13	up	up	up
DMKN	exon	14	up	up	up
DMKN	exon	17	up	up	up
DNAH3	exon	11	down
DNAH3	exon	15	down
DNAH3	exon	43	up
DNAH3	exon	46	up
DNAH3	exon	67	down
DNAH5	exon	74	down
DNAJC15	exon	2	up	down	down
DNAJC15	exon	3	down	down	down
DNM1	exon	19	down		up
DNMT3A	exon	15	down	up	up
DOCK10	exon	10	down	down	down
DOCK10	exon	12	down	down	down
DOCK10	exon	13	down	down	down
DOCK10	exon	16	down	down	down
DOCK10	exon	18	down	down	down
DOCK10	exon	23	up	down	down
DOCK10	exon	35	down	down	down
DOCK10	exon	53	down	down	down
DOCK10	exon	55	up	down	down
DOCK10	exon	57	up	down	down
DOCK2	exon	2	up	down	down
DOCK2	exon	3	up	down	down
DOCK2	exon	9	up	down	down
DOCK2	exon	11	up	down	down
DOCK2	exon	13	up	down	down
DOCK2	exon	14	up	down	down
DOCK2	exon	15	up	down	down
DOCK2	exon	23	down	down	down
DOCK2	exon	24	down	down	down
DOCK2	exon	26	down	down	down
DOCK2	exon	30	up	down	down
DOCK2	exon	32	down	down	down
DOCK2	exon	36	down	down	down
DOCK2	exon	39	down	down	down
DOCK2	exon	40	up	down	down
DOCK2	exon	41	down	down	down
DOCK2	exon	50	up	down	down
DOCK2	exon	55	up	down	down
DOK6	exon	3	down	down	down
DPP9	exon	21	up	down
DTNB	exon	4	up		up
DYNC2H1	exon	86	up
DZIP3	exon	19	down
ELF4	exon	1	up		down
EMR2	exon	7	up	down	down
EMR2	exon	15	down	down	down
EMR2	exon	18	down	down	down
EMR3	exon	10	down
ENAH	exon	1	down	up	up
ENPP3	exon	1	up	down	down
ENPP3	exon	3	up	down	down
ENPP3	exon	7	down	down	down
ENPP3	exon	17	up	down	down
ENPP3	exon	22	down	down	down
ENPP3	exon	26	down	down	down
EPB41L1	exon	20	down	up	up
EPB41L3	exon	19	down	up	up
EPB41L3	exon	25	up	up	up
EPHA8	exon	4	down
ERC2	exon	1	up	down	down
ERC2	exon	4	up	down	down
ERC2	exon	12	down	down	down
ERRFI1	exon	3	up	up	up
ESAM	exon	6	up	down	down
ESYT2	exon	20	down	up	up
EVC	exon	2	down	down	down
EVC	exon	3	down	down	down
EVC	exon	10	up	down	down
EVC	exon	16	up	down	down
EVC2	exon	5	down	down	down
EVC2	exon	21	up	down	down
FAAH2	exon	11	down	up	up
FAM128B	exon	1	down
FAM160A1	exon	11	down	up	up
FAM178B	exon	4	down
FAM196B	exon	1	up	down	down
FAM40B	exon	1	up	down	down
FAM49A	exon	5	up	down	down
FAM49A	exon	6	down	down	down
FAM49A	exon	7	up	down	down
FAM49A	exon	8	down	down	down
FAM49A	exon	12	up	down	down
FAM65C	exon	14	up	down	down
FAM9B	exon	13	up	down	down
FANCI	exon	1	up	down	down
FAR2	exon	6	up	down	down
FAR2	exon	7	down	down	down
FAR2	exon	11	down	down	down
FAT2	exon	17	up
FBN3	exon	27	down
FBXO16	exon	2	up	up	up
FBXO16	exon	4	up	up	up
FBXO16	exon	6	up	up	up
FBXO16	exon	14	down	up	up
FDFT1	exon	1	up	up	up
FERMT1	exon	2	down	down	down
FGD1	exon	5	up	up	up
FGD1	exon	8	up	up	up
FGD1	exon	10	up	up	up
FGD1	exon	13	down	up	up
FGD3	exon	11	up	up
FGF13	exon	11	up	up	up
FGFR3	exon	18	up	down	down
FGFR4	exon	12	down	up	up
FGFR4	exon	13	up	up	up
FHL2	exon	1	up	down	down
FHL2	exon	4	up	down	down
FHL2	exon	5	down	down	down
FHL2	exon	6	up	down	down
FHL2	exon	9	down	down	down
FIP1L1	exon	30	up	down	down
FLT1	exon	4	down	up
FMNL2	exon	1	down	up	up
FMNL2	exon	3	down	up	up
FMNL2	exon	16	down	up	up
FMNL2	exon	27	down	up	up
FNDC3A	exon	5	down	up
FNDC4	exon	2	up	down	down
FSTL5	exon	1	up	down	down
FSTL5	exon	2	up	down	down
FXYD6	exon	8	up	up	up
FYB	exon	4	down	down	down
FYB	exon	8	up	down	down
FYB	exon	15	down	down	down
GAA	exon	7	up	up	up
GAA	exon	10	down	up	up
GAA	exon	11	up	up	up
GAA	exon	14	down	up	up
GAA	exon	17	up	up	up
GAB3	exon	2	up	down	down
GABBR2	exon	1	down	up	up
GABBR2	exon	8	down	up	up
GABRB3	exon	4	down	up	up
GABRB3	exon	15	up	up	up
GAS2L3	exon	1	up	down	down
GAS2L3	exon	2	up	down	down
GAS2L3	exon	5	up	down	down
GAS2L3	exon	6	up	down	down
GAS2L3	exon	7	down	down	down
GAS2L3	exon	9	down	down	down
GAS2L3	exon	10	down	down	down
GCKR	exon	16	up
GDPD4	exon	11	down	down	down
GFRA2	exon	3	up
GGT1	exon	3	down	up	up
GNAS	exon	11	down		up
GNPTAB	exon	22	down	up
GPD1L	exon	2	down	down	down
GPR158	exon	1	up	down	down
GRAMD3	exon	11	down	down	down
HAUS8	exon	3	down	down	down
HAUS8	exon	10	up	down	down
IGSF1	exon	4	up		down
IGSF1	exon	5	up		down
IGSF1	exon	6	up		down
IGSF1	exon	7	down		down
IGSF1	exon	13	down		down
IL12RB2	exon	9	down	down	down
IL23R	exon	7	up	down	down
IL23R	exon	8	up	down	down
IL23R	exon	14	up	down	down
INPP5D	exon	15	up	down	down
INPP5J	exon	2	down	up	up
IP6K2	exon	4	down	up
ITGA2	exon	17	down
ITGA2B	exon	2	up	down	down
ITGA2B	exon	5	down	down	down
ITGA2B	exon	7	down	down	down
ITGA2B	exon	26	up	down	down
ITGA2B	exon	27	up	down	down
ITGAL	exon	16	down
ITGAX	exon	4	down	up	up
ITGAX	exon	6	up	up	up
ITGAX	exon	19	down	up	up
ITGAX	exon	26	down	up	up
ITGAX	exon	28	down	up	up
ITM2A	exon	2	up	up	up
ITPKA	exon	1	up	down
KCNIP4	exon	6	up	down	down
KDM6A	exon	4	down
KDM6A	exon	7	down
KDM6A	exon	8	down
KIAA0913	exon	26	up	down	down
KIAA1549	exon	18	down	up	up
KIAA1797	exon	3	down
KIF1A	exon	3	down	up	up
KIF1A	exon	4	down	up	up
KIF1A	exon	5	down	up	up
KIF1A	exon	11	down	up	up
KIF1A	exon	14	down	up	up
KIF1A	exon	26	down	up	up
KIF1A	exon	28	up	up	up
KIF1A	exon	36	up	up	up
KIF1A	exon	37	up	up	up
KIF1A	exon	44	down	up	up
KIF1A	exon	46	down	up	up
KLF12	exon	2	down	up	up
KLHL7	exon	11	up	down	down
KRCC1	exon	1	up	down	down
KRT15	exon	7	up
KYNU	exon	2	up	down	down
KYNU	exon	3	up	down	down
KYNU	exon	4	up	down	down
KYNU	exon	8	down	down	down
KYNU	exon	10	down	down	down
KYNU	exon	12	up	down	down
LAMB1	exon	4	up	down	down
LAMB3	exon	8	down	down	down
LASS4	exon	3	down	up	up
LASS4	exon	4	down	up	up
LASS4	exon	9	down	up	up
LASS4	exon	11	up	up	up
LASS4	exon	12	down	up	up
LAT	exon	7	down
LCMT1	exon	2	down	up
LEPR	exon	4	down		down
LMF1	exon	1	down	up	up
LMNA	exon	5	up		down
LNX1	exon	5	down	down	down
LPAR5	exon	3	up	down	down
LPAR5	exon	4	down	down	down
LPCAT3	exon	1	up	down	down
LRDD	exon	5	down	down	down
LRDD	exon	6	up	down	down
LRGUK	exon	2	up		down
LRPPRC	exon	1	up
LRRC28	exon	1	down	up	up
LRRC49	exon	14	up
LTBP1	exon	6	down	down
LY75	exon	30	down		up
MAEL	exon	1	up	down	down
MAEL	exon	11	up	down	down
MAEL	exon	12	down	down	down
MAGED2	exon	3	down	up	up
MAML3	exon	2	up	up	up
MAOA	exon	4	down	down	down
MAP3K15	exon	33	down	up	up
MAPT	exon	6	down	up	up
MAPT	exon	14	up	up	up
MCAM	exon	2	up	down	down
MCAM	exon	7	up	down	down
MCAM	exon	8	down	down	down
MCAM	exon	14	up	down	down
MCF2L2	exon	24	up	down	down
MED12L	exon	40	up
MEF2B	exon	6	down
MEGF6	exon	31	up
MEIS3	exon	12	down	up	up
MET	exon	5	down	up	up
MET	exon	17	up	up	up
MID1	exon	17	down	down	down
MID1	exon	19	down	down	down
MLC1	exon	3	down
MORC1	exon	5	down
MRC2	exon	2	up	up	up
MRPL45	exon	5	up	up	up
MRPS28	exon	2	up	up	up
MRPS28	exon	3	up	up	up
MRPS28	exon	4	up	up	up
MRPS28	exon	5	up	up	up
MRPS28	exon	6	down	up	up
MRPS28	exon	7	down	up	up
MRPS28	exon	8	down	up	up
MS4A3	exon	1	up	down	down
MTPAP	exon	10	down
MUC5B	exon	43	up
MYBL2	exon	1	up	down	down
MYO15B	exon	54	up		up
MYO1F	exon	9	up	up	up
MYO1F	exon	10	down	up	up
MYOM2	exon	33	up
NCOA4	exon	2	down		up
NDRG1	exon	13	down	up	up
NEBL	exon	3	down	down	down
NEBL	exon	4	up	down	down
NEBL	exon	18	up	down	down
NEBL	exon	30	down	down	down
NETO2	exon	5	up	down	down
NHS	exon	2	up
NINL	exon	12	down	up	up
NOSTRIN	exon	3	down	up	up
NOTCH1	exon	4	up	down	down
NOTCH2	exon	8	down	up	up
NPL	exon	2	up	down	down
NPL	exon	7	up	down	down
NPL	exon	11	up	down	down
NR3C1	exon	2	up	down	down
NTRK1	exon	4	up	down	down
NUMA1	exon	6	up		down
ODF2L	exon	15	up	down	down
OGDHL	exon	18	down		up
OSCP1	exon	2	down	up	up
OSCP1	exon	12	up	up	up
OSMR	exon	15	up	down	down
P4HA1	exon	2	down	up	up
P4HTM	exon	7	up
PAGE2B	exon	3	down	down	down
PAGE5	exon	2	down	down	down
PAGE5	exon	4	up	down	down
PAGE5	exon	5	up	down	down
PARD3B	exon	11	up	down	down
PARD3B	exon	22	up	down	down
PARD3B	exon	23	up	down	down
PARK2	exon	2	up	down	down
PARK2	exon	3	up	down	down
PARK2	exon	6	down	down	down
PBXIP1	exon	8	down
PDE9A	exon	2	up	up	up
PDE9A	exon	8	down	up	up
PDE9A	exon	17	down	up	up
PDLIM2	exon	8	up	up	up
PFKFB2	exon	1	up	down	down
PGPEP1	exon	1	up	down	down
PHACTR2	exon	12	up	down	down
PHC2	exon	4	up	down	down
PHF11	exon	2	up		down
PHF3	exon	2	down	up	up
PHGDH	exon	4	down	up	up
PHTF2	exon	3	down	up
PI4K2B	exon	12	down	down	down
PIK3C2B	exon	18	down	up	up
PIK3C2B	exon	21	down	up	up
PIK3R1	exon	5	down	up	up
PIK3R1	exon	13	up	up	up
PKHD1	exon	4	down	up	up
PKHD1	exon	44	down	up	up
PKHD1	exon	45	up	up	up
PKHD1	exon	48	up	up	up
PKHD1	exon	51	up	up	up
PKHD1	exon	68	down	up	up
PLBD1	exon	6	down	down	down
PLEKHA4	exon	11	up		up
PLEKHA5	exon	31	up	down
PLEKHG5	exon	24	up		up
PLOD2	exon	4	down	down	down
PLOD2	exon	5	down	down	down
PLOD2	exon	6	down	down	down
PLOD2	exon	17	up	down	down
PLTP	exon	3	down	down	down
PLTP	exon	4	up	down	down
PMP22	exon	1	up	down	down
PODXL	exon	1	down	up	up
POF1B	exon	1	down	up	up
POF1B	exon	2	up	up	up
POF1B	exon	5	down	up	up
PPAP2C	exon	5	up	up	up
PPFIBP1	exon	7	down	up	up
PPFIBP2	exon	18	up	down	down
PPIE	exon	12	up	down	down
PRCP	exon	3	down	up	up
PRDM15	exon	11	up	down	down
PRDM2	exon	2	up		down
PREX1	exon	14	down	down	down
PREX1	exon	19	up	down	down
PREX1	exon	20	up	down	down
PREX1	exon	21	up	down	down
PREX1	exon	32	up	down	down
PREX1	exon	36	down	down	down
PREX1	exon	37	up	down	down
PREX1	exon	39	up	down	down
PREX2	exon	29	up	up	up
PREX2	exon	37	up	up	up
PRKCZ	exon	3	down	up	up
PRKCZ	exon	8	down	up	up
PRKCZ	exon	12	down	up	up
PRKCZ	exon	15	up	up	up
PRKCZ	exon	20	up	up	up
PRKCZ	exon	24	down	up	up
PRKRA	exon	5	down
PROM2	exon	21	up
PRR5	exon	15	up	up	up
PRR5	exon	17	up	up	up
PRR5	exon	18	up	up	up
PRR5	exon	19	up	up	up
PRR5-ARHGAP8	exon	15	up	up	up
PRR5-ARHGAP8	exon	17	up	up	up
PRR5-ARHGAP8	exon	18	up	up	up
PRR5-ARHGAP8	exon	19	up	up	up
PRSS1	exon	5	up	down	down
PRSS53	exon	7	down		up
PRTG	exon	3	up	up	up
PTEN	exon	2	up	up	up
PTGS1	exon	3	down	up	up
PTGS1	exon	4	down	up	up
PTGS1	exon	7	down	up	up
PTGS1	exon	8	up	up	up
PTGS1	exon	9	down	up	up
PTGS1	exon	12	up	up	up
PTK2	exon	2	down	up	up
PTK7	exon	17	down	up	up
PTPN22	exon	1	up	down	down
PTPRB	exon	25	up	down	down
PTPRB	exon	26	up	down	down
PTPRB	exon	27	up	down	down
PTPRJ	exon	9	down	up	up
PTPRJ	exon	26	down	up	up
PTPRR	exon	7	up	down	down
PVRIG	exon	4	down	up	up
RAB17	exon	5	up
RABEP2	exon	4	down
RAET1G	exon	2	up	up	up
RAET1L	exon	2	up	up	up
RANBP3L	exon	12	down	up
RASGRP2	exon	1	up	down	down
RASSF5	exon	1	up	down	down
RBM43	exon	1	up	down	down
RBMXL1	exon	1	up	down	down
RBMXL1	exon	2	up	down	down
RNF17	exon	1	up	down	down
RNF17	exon	2	down	down	down
RNF17	exon	4	down	down	down
RNF17	exon	5	down	down	down
RNF17	exon	6	down	down	down
RNF17	exon	8	down	down	down
RNF17	exon	9	down	down	down
RNF17	exon	13	down	down	down
RNF17	exon	17	down	down	down
RNF17	exon	32	up	down	down
RP1-21O18.1	exon	5	down	down	down
RP1-21O18.1	exon	6	down	down	down
RP1-21O18.1	exon	7	down	down	down
RP1-21O18.1	exon	8	down	down	down
RP1-21O18.1	exon	10	down	down	down
RP11-357L2.1	exon	30	down		up
RPS24	exon	2	up
RPS4Y1	exon	6	up
RRAGD	exon	5	up	up	up
RTEL1	exon	28	up	down	down
RYR1	exon	41	down	up	up
RYR1	exon	74	up	up	up
RYR1	exon	75	down	up	up
RYR1	exon	76	up	up	up
RYR1	exon	77	down	up	up
S100A10	exon	2	up	up	up
S100PBP	exon	1	up	down	down
SCIN	exon	5	up	down	down
SCIN	exon	16	down	down	down
SCOC	exon	3	up	down	down
SDCBP2	exon	2	down		down
SEMA3D	exon	1	down	up	up
SETD4	exon	1	up	down	down
SETD7	exon	6	down	up	up
SGCZ	exon	1	up	up	up
SGCZ	exon	3	down	up	up
SGCZ	exon	5	down	up	up
SGK1	exon	1	down	up	up
SGK1	exon	3	down	up	up
SGK1	exon	5	down	up	up
SH3PXD2B	exon	1	down	up	up
SH3PXD2B	exon	3	up	up	up
SH3PXD2B	exon	5	down	up	up
SH3PXD2B	exon	10	up	up	up
SHCBP1	exon	2	down	down	down
SLC16A4	exon	4	up	down	down
SLC22A4	exon	1	up		down
SLC26A11	exon	10	up	up	up
SLC2A7	exon	7	down
SLC41A1	exon	1	up	down
SLC43A3	exon	2	up	down	down
SLC44A5	exon	3	up	up	down
SLC7A7	exon	8	up	up
SLC7A8	exon	3	up	down	down
SMAD6	exon	1	up	down	down
SMAD6	exon	3	up	down	down
SMARCD3	exon	8	up	up	up
SORBS1	exon	36	down	up	up
SORD	exon	8	down	up	up
SPATA1	exon	9	down	down	down
SPATA1	exon	10	up	down	down
SPATA20	exon	2	down	up	up
SPATS2L	exon	9	up	down	down
SPINT1	exon	10	down	up	up
SRPX	exon	7	up	down	down
SSPO	exon	67	down
SSX1	exon	8	down	down	down
SSX3	exon	4	up	down	down
ST7	exon	3	down		down
ST7	exon	4	down		down
ST8SIA4	exon	4	up	up	up
STAB2	exon	67	up
STAG3	exon	37	down	up	up
STARD9	exon	1	down	up	up
STK10	exon	3	down	up	up
STK10	exon	6	up	up	up
STK10	exon	13	down	up	up
STK32C	exon	9	up	up	up
STK32C	exon	15	down	up	up
STMN1	exon	1	up	down	down
STXBP5L	exon	24	down	down	up
STXBP5L	exon	25	up	down	up
STXBP5L	exon	26	down	down	up
SULT1A1	exon	4	down	up	up
SVEP1	exon	41	down	down	down
SVEP1	exon	42	down	down	down
SVEP1	exon	43	down	down	down
SWAP70	exon	7	up	down	down
SYCP2	exon	11	up	down	down
SYCP2	exon	23	down	down	down
SYCP2	exon	42	up	down	down
SYCP2	exon	44	up	down	down
TAOK1	exon	2	down	up	up
TBC1D9	exon	11	up
TBX15	exon	2	up	down	down
TBX15	exon	8	up	down	down
TBX3	exon	2	up	up	up
TBX3	exon	7	down	up	up
TCERG1L	exon	11	down
TCF7L2	exon	9	down	up	up
TCF7L2	exon	11	up	up	up
TCF7L2	exon	17	down	up	up
TCIRG1	exon	16	up	down	down
TCIRG1	exon	17	down	down	down
TCIRG1	exon	18	up	down	down
TEX14	exon	1	up
TEX9	exon	1	up	down	down
TEX9	exon	3	down	down	down
TF	exon	17	up	up	up
TGFBR3	exon	2	down		down
THBD	exon	1	down	up	up
TJP3	exon	8	up	up	up
TJP3	exon	9	down	up	up
TLE2	exon	10	down	up	up
TLE2	exon	11	down	up	up
TLE4	exon	4	down	down	down
TLE4	exon	5	up	down	down
TMEM156	exon	2	down	down	down
TMEM163	exon	2	up	down	down
TMEM201	exon	9	up	down	down
TMPRSS4	exon	7	down	up	up
TNFRSF8	exon	5	up	down	down
TP63	exon	4	up	down	down
TP63	exon	5	up	down	down
TP63	exon	6	up	down	down
TP63	exon	8	up	down	down
TP63	exon	15	up	down	down
TPMT	exon	6	down	down	down
TPTE	exon	2	up	down	down
TPTE	exon	4	up	down	down
TPTE	exon	5	down	down	down
TPTE	exon	7	up	down	down
TPTE	exon	12	down	down	down
TPTE	exon	13	up	down	down
TPTE	exon	15	up	down	down
TPTE	exon	16	down	down	down
TPTE	exon	21	up	down	down
TPTE	exon	24	up	down	down
TPTE	exon	25	up	down	down
TPTE	exon	26	up	down	down
TPTE	exon	31	up	down	down
TPTE	exon	34	down	down	down
TPTE	exon	37	down	down	down
TPTE	exon	38	down	down	down
TRAIP	exon	13	up	down	down
TRIO	exon	1	down	up	up
TRIO	exon	5	up	up	up
TRIO	exon	7	down	up	up
TRIO	exon	9	down	up	up
TRIO	exon	10	up	up	up
TRIO	exon	11	down	up	up
TRIO	exon	12	up	up	up
TRIO	exon	13	up	up	up
TRIO	exon	17	down	up	up
TRIO	exon	18	up	up	up
TRIO	exon	22	up	up	up
TRIO	exon	35	down	up	up
TRIO	exon	38	down	up	up
TRIO	exon	39	down	up	up
TRIO	exon	41	down	up	up
TRIO	exon	51	down	up	up
TROAP	exon	11	down	down	down
TRPM8	exon	18	up
TRPV6	exon	14	up		down
TSC22D2	exon	2	down
TSGA14	exon	1	down	up	up
TSGA14	exon	7	down	up	up
TSHZ1	exon	1	up	down	down
TSPAN18	exon	4	down	up	up
TUBA3C	exon	2	up	down	down
TUBA3C	exon	3	down	down	down
ULBP2	exon	1	down	up	up
ULBP2	exon	2	up	up	up
ULBP2	exon	5	down	up	up
UNC13A	exon	13	up	up	up
UNC13A	exon	20	up	up	up
UNC13A	exon	33	down	up	up
UPF3B	exon	8	down		down
USP1	exon	1	up	down	down
VAV1	exon	4	up	down	down
VAV1	exon	10	up	down	down
VAV1	exon	13	down	down	down
VEPH1	exon	4	down	down	down
VEPH1	exon	5	down	down	down
VPS13D	exon	74	up	down	down
WAS	exon	5	up	down	down
WDR54	exon	9	down	up	up
WDR72	exon	23	up	up	up
WHSC1	exon	5	up	down	down
WHSC1	exon	18	up	down	down
WWC2	exon	3	up	down	down
XAGE3	exon	1	down
XAGE3	exon	6	up
ZBTB10	exon	1	down	up	up
ZBTB38	exon	1	up	down	down
ZFPM1	exon	7	down	down	down
ZFPM1	exon	8	up	down	down
ZMAT3	exon	2	up	down	down
ZNF227	exon	3	down		down
ZNF227	exon	5	down		down
ZNF264	exon	1	up	down	down
ZNF264	exon	2	down	down	down
ZNF264	exon	3	up	down	down
ZNF385D	exon	8	down	down	down
ZNF385D	exon	9	down	down	down
ZNF385D	exon	14	up	down	down
ZNF419	exon	2	up	down	down
ZNF419	exon	4	up	down	down
ZNF43	exon	6	up	down	down
ZNF432	exon	16	up		down
ZNF432	exon	21	down		down
ZNF585B	exon	5	up	down	down
ZNF608	exon	1	down	up	up
ZNF608	exon	4	up	up	up
ZNF608	exon	9	down	up	up
ZNF613	exon	5	up	down	down
ZNF626	exon	4	down	down
ZNF726	exon	1	up	down	down
ZNF730	exon	1	up	down	down
ZNF780B	exon	3	down	up	up
ZNF827	exon	2	up	up	up
ZNF827	exon	6	up	up	up
ZNF827	exon	7	up	up	up
ZNF827	exon	12	down	up	up
ZNF827	exon	14	down	up	up
ZSWIM5	exon	10	up	up	up
ANKRD5	exon/AFE	8	down	up	up
ANTXR1	exon/AFE	1	down	up	up
AP000304.12	exon/AFE	11	up	down	down
ARHGEF6	exon/AFE	1	up	down	down
BCL10	exon/AFE	2	up
C1orf96	exon/AFE	3	down	down
CAPN3	exon/AFE	23	up	up	up
CBS	exon/AFE	8	down
CLEC2L	exon/AFE	3	up	down	down
CRMP1	exon/AFE	3	up		down
CRMP1	exon/AFE	16	down		down
DGKH	exon/AFE	5	up		down
DOCK2	exon/AFE	14	up	down	down
DONSON	exon/AFE	3	up	down	down
ENPP3	exon/AFE	2	up	down	down
ERGIC1	exon/AFE	4	down	up	up
ESYT2	exon/AFE	20	down	up	up
FDFT1	exon/AFE	2	down	up	up
FGF13	exon/AFE	8	down	up	up
FYB	exon/AFE	3	down	down	down
ITM2A	exon/AFE	1	down	up	up
KIF1A	exon/AFE	29	up	up	up
KIF1A	exon/AFE	41	down	up	up
KYNU	exon/AFE	1	up	down	down
LNX1	exon/AFE	4	up	down	down
LPAR5	exon/AFE	5	up	down	down
LRCH4	exon/AFE	3	up		down
LTBP1	exon/AFE	10	down	down
LTBP1	exon/AFE	11	down	down
MFN2	exon/AFE	1	up	down	down
MID1	exon/AFE	3	up	down	down
MRAS	exon/AFE	1	up	down	down
MYO16	exon/AFE	7	down	down	down
NCALD	exon/AFE	12	down	down	down
NEBL	exon/AFE	1	down	down	down
NIPSNAP1	exon/AFE	1	down	up	up
P2RX5	exon/AFE	10	up		up
PCYT2	exon/AFE	2	up	down	down
PDE9A	exon/AFE	3	down	up	up
PELI1	exon/AFE	2	down	down	down
PHF21A	exon/AFE	1	down	up	up
PLOD2	exon/AFE	1	up	down	down
PRKCZ	exon/AFE	17	up	up	up
PTPDC1	exon/AFE	3	up	down	up
PTPRR	exon/AFE	6	up	down	down
RABGAP1L	exon/AFE	20	up	down	down
RADIL	exon/AFE	6	down	down
ROBO3	exon/AFE	18	up
RP1-21O18.1	exon/AFE	15	up	down	down
SEMA3D	exon/AFE	12	down	up	up
SETD7	exon/AFE	1	down	up	up
SEZ6L2	exon/AFE	3	down	up	up
SH3KBP1	exon/AFE	8	down	up	up
SLC25A43	exon/AFE	1	down	up	up
SLC7A8	exon/AFE	1	up	down	down
SMAD3	exon/AFE	2	down	up	up
SNUPN	exon/AFE	2	up	down	down
SRXN1	exon/AFE	1	up	down	down
SWAP70	exon/AFE	1	up	down	down
TANC1	exon/AFE	13	up	up	up
TEAD1	exon/AFE	3	down	up	up
TGFBR3	exon/AFE	3	up		down
TP63	exon/AFE	4	up	down	down
TPTE	exon/AFE	15	up	down	down
VEPH1	exon/AFE	3	up	down	down
WT1	exon/AFE	2	up	down	down
WWC2	exon/AFE	3	up	down	down
ZBTB38	exon/AFE	7	up	down	down
ZNF585B	exon/AFE	4	up	down	down
ZNF827	exon/AFE	6	up	up	up
AC091132.4	exon/ALE	3	up
ARHGAP8	exon/ALE	16	down	up	up
ARHGAP8	exon/ALE	22	up	up	up
BAGE2	exon/ALE	6	up	down	down
BMX	exon/ALE	21	up	up
C12orf40	exon/ALE	12	up	down	down
C15orf29	exon/ALE	10	down	down	down
C3orf67	exon/ALE	20	up	down	down
C7orf16	exon/ALE	5	down
CCDC34	exon/ALE	3	down	down
CD9	exon/ALE	9	down	up	up
CMTM7	exon/ALE	5	down	up	up
CYB5R2	exon/ALE	7	down	down	down
CYB5R2	exon/ALE	11	up	down	down
DNAH3	exon/ALE	7	down
DOCK2	exon/ALE	30	up	down	down
DYRK3	exon/ALE	5	down	down	down
EMILIN2	exon/ALE	9	down	up	up
ENPP3	exon/ALE	12	down	down	down
EVI2B	exon/ALE	3	down	down	down
EYA3	exon/ALE	19	up	down	down
GDPD2	exon/ALE	15	down
HCLS1	exon/ALE	6	down	down	down
HLA-F	exon/ALE	5	up	down	down
ITGAX	exon/ALE	16	down	up	up
KCNQ5	exon/ALE	9	up	down	down
MAGI2	exon/ALE	24	down
MET	exon/ALE	8	down	up	up
NPL	exon/ALE	16	down	down	down
PAFAH1B1	exon/ALE	14	down	up	up
PDE9A	exon/ALE	24	down	up	up
PI4K2A	exon/ALE	6	up	down	down
PLBD1	exon/ALE	11	up	down	down
PRKCZ	exon/ALE	25	down	up	up
PRR5	exon/ALE	16	down	up	up
PRR5	exon/ALE	22	up	up	up
PRR5-ARHGAP8	exon/ALE	16	down	up	up
PRR5-ARHGAP8	exon/ALE	22	up	up	up
PTPRJ	exon/ALE	9	down	up	up
RABGAP1L	exon/ALE	16	up	down	down
RP1-21O18.1	exon/ALE	22	up	down	down
RP11-548K23.11	exon/ALE	5	up	down	down
SSX3	exon/ALE	5	down	down	down
SSX6	exon/ALE	9	down	down	down
TPM2	exon/ALE	10	down	up	up
TRIO	exon/ALE	52	down	up	up
ZNF432	exon/ALE	30	down		down
ACD	intron-retention	3	down	down
AKR1B1	intron-retention	7	up	down	down
ATP1A3	intron-retention	23	down	up	up
ATPIF1	intron-retention	2	down	down	down
C17orf28	intron-retention	3	down	up	up
C9orf86	intron-retention	11	up
CASP9	intron-retention	10	up	down	down
CLK4	intron-retention	7	down	up	up
CSRP1	intron-retention	6	up	down	down
CYB5R2	intron-retention	6	up	down	down
EIF3M	intron-retention	6	down	up	up
EIF4B	intron-retention	14	down	up
EPB41L3	intron-retention	27	down	up	up
FGFR4	intron-retention	10	down	up	up
FLAD1	intron-retention	8	up	down	down
FN1	intron-retention	33	down	up	up
FN1	intron-retention	40	down	up	up
FXYD5	intron-retention	2	down
GALT	intron-retention	2	down	up	up
GRHPR	intron-retention	5	down	up	up
GRHPR	intron-retention	7	down	up	up
KLF4	intron-retention	3	down	up	up
LASS4	intron-retention	9	down	up	up
MCAM	intron-retention	12	up	down	down
NAPRT1	intron-retention	11	down	up	up
PTK7	intron-retention	16	down	up	up
PTPRJ	intron-retention	25	down	up	up
RPL10A	intron-retention	4	down	up	up
RTEL1	intron-retention	36	up	down	down
SGSM3	intron-retention	13	up
SUSD4	intron-retention	1	down	up	up
UGGT2	intron-retention	32	down	up
VEPH1	intron-retention	6	up	down	down
VPS28	intron-retention	5	down	up	up
WDR54	intron-retention	4	down	up	up
ZBTB38	intron-retention	6	up	down	down
ZBTB48	intron-retention	4	up	down	down
ABHD2	prom	1	up	down	down
AP3S2	prom	6	up		down
APOL4	prom	1	down	up
ATP6V1G2	prom	4	up	down	down
BAT1	prom	3	up	down	down
C13orf15	prom	3	down	down	down
C14orf21	prom	6	up	down
C1orf112	prom	8	down	down	down
CACNB2	prom	1	up
CALN1	prom	2	up	down	down
CDC25B	prom	4	up	down	down
CDCP1	prom	3	up	down	down
CECR2	prom	17	down	up	up
COBLL1	prom	17	up	down	down
CRMP1	prom	16	down		down
CXorf48	prom	1	up	down	down
DAPK1	prom	15	down	up	up
DGCR8	prom	2	down	down	down
DLC1	prom	1	up		down
DOCK10	prom	42	up	down	down
DOCK2	prom	51	down	down	down
DSTN	prom	1	up	down	down
ENPP3	prom	2	down	down	down
EPB41L3	prom	7	up	up	up
EPB41L3	prom	16	down	up	up
FAM53B	prom	2	down		down
FERMT1	prom	3	up	down	down
FRYL	prom	63	down		down
FXYD5	prom	3	down
GLT25D2	prom	9	down	up	down
GPR158	prom	9	up	down	down
GRHPR	prom	6	down	up	up
H2AFY	prom	9	up	down	down
HADHA	prom	1	down	up
KIF21A	prom	31	down	down	down
KSR1	prom	21	down	up	up
LDLRAP1	prom	6	up	down	down
LETMD1	prom	3	down	up
LGALS12	prom	2	up	down	down
MXI1	prom	5	down	up	up
NCAPG	prom	2	down	down	down
NDRG1	prom	15	down	up	up
NDUFV1	prom	2	down		down
NOSTRIN	prom	17	down	up	up
PARP8	prom	3	down
PHGDH	prom	2	down	up	up
PKIG	prom	5	down	up	up
PLBD1	prom	1	up	down	down
POF1B	prom	9	down	up	up
PPFIBP2	prom	5	up	down	down
PRKCZ	prom	17	down	up	up
PRNP	prom	2	down	down	down
RNASEN	prom	1	up	down	down
RPL32	prom	2	down
RSPH6A	prom	2	down	up	up
RUSC1	prom	3	up	down	down
SILV	prom	2	down
SMAD3	prom	2	down	up	up
SMAD7	prom	4	down	up	up
SNX30	prom	2	up	up	up
TBX15	prom	5	down	down	down
TIMP3	prom	1	up	down	down
TJP3	prom	3	down	up	up
TNFSF12	prom	9	down
TNFSF12-TNFSF13	prom	9	down
UNC119	prom	2	down	up	up
UPF1	prom	16	up	down	down
VEPH1	prom	14	up	down	down
WARS	prom	2	down	up	up
WASF1	prom	1	up	down	down
WNK2	prom	17	up	up	up
ZBTB38	prom	2	up	down	down
ZBTB38	prom	2	down	down	down
ZNF227	prom	2	down		down
ZNF548	prom	1	up	down
ZNF585B	prom	4	up	down	down
ZNF827	prom	1	down	up	up

## Sheet: GenesUniques
Symbol	Type	Exon	Regulation
ALDH6A1	acceptor	6	down
CPNE1	acceptor	3	down
EMR2	acceptor	13	up
EPB41L3	acceptor	6	down
FHL2	acceptor	8	up
FN1	acceptor	26	down
MET	acceptor	13	down
OSCP1	acceptor	13	down
PTPRR	acceptor	15	up
SPARC	acceptor	7	down
TAC4	acceptor	2	up
ACCN2	donor	12	down
AIF1L	donor	7	down
CECR2	donor	9	down
DOCK2	donor	21	up
KANK2	donor	4	up
KREMEN1	donor	7	up
PAGE5	donor	1	up
RTEL1	donor	37	up
SPATA20	donor	4	down
TADA2A	donor	6	down
TLE3	donor	8	up
WDR31	donor	8	down
ZNF233	donor	4	up
ABCA6	exon	3	down
ABCC11	exon	2	down
AC002126.5	exon	6	down
AC006116.3	exon	7	up
AC020928.2	exon	1	up
AC087749.3	exon	4	up
ACACB	exon	49	down
ACPL2	exon	4	up
ACRBP	exon	8	up
ACSBG2	exon	4	up
ADAMTS10	exon	19	up
ADAMTS9	exon	2	down
ADAMTSL4	exon	5	up
ADCY7	exon	4	up
ADCY9	exon	11	down
ADD1	exon	7	up
ADRBK2	exon	9	down
AEBP1	exon	4	down
AFF2	exon	3	up
AGBL2	exon	2	down
AGBL3	exon	2	down
AKR1B1	exon	7	up
APC2	exon	11	down
AR	exon	2	down
ARAP3	exon	10	up
ARHGAP24	exon	1	up
ARHGAP25	exon	2	up
ARHGAP6	exon	4	down
ARHGAP8	exon	15	up
ATAD3A	exon	8	up
ATM	exon	1	down
ATP1B1	exon	7	down
ATP2A3	exon	18	down
ATP8B3	exon	15	up
BAGE2	exon	12	down
BAIAP3	exon	15	down
BCAM	exon	1	down
BHMT	exon	6	down
BIN1	exon	3	up
BSG	exon	2	down
C10orf53	exon	4	down
C10orf72	exon	7	up
C11orf75	exon	2	down
C12orf40	exon	4	down
C12orf48	exon	9	down
C14orf49	exon	12	up
C16orf28	exon	15	down
C3orf55	exon	2	down
C3orf67	exon	3	down
C4orf18	exon	6	down
C5orf4	exon	2	up
C8orf22	exon	2	down
C9orf11	exon	2	up
CA1	exon	2	up
CA2	exon	5	down
CA5B	exon	1	up
CACNA2D2	exon	17	down
CACNA2D4	exon	29	down
CALN1	exon	5	down
CAMTA1	exon	1	down
CARD11	exon	1	down
CASP4	exon	7	up
CAST	exon	4	up
CATSPERB	exon	8	down
CAV2	exon	5	up
CBS	exon	8	down
CBX1	exon	2	up
CCM2	exon	2	up
CD163L1	exon	16	down
CD226	exon	1	up
CD37	exon	1	up
CD68	exon	2	down
CDCP1	exon	2	down
CELSR3	exon	20	up
CENPE	exon	38	up
CENPJ	exon	13	up
CEP290	exon	1	up
COBLL1	exon	13	up
COL15A1	exon	2	down
COL4A2	exon	46	down
COL7A1	exon	31	down
CPNE5	exon	3	down
CRIM1	exon	4	up
CRYBB3	exon	2	up
CRYZL1	exon	17	up
CTAG2	exon	2	down
CUEDC1	exon	2	down
CYB5R2	exon	1	up
DAB2	exon	13	up
DCBLD2	exon	8	up
DEF6	exon	7	up
DENND5B	exon	3	down
DGKQ	exon	2	down
DIRAS3	exon	2	up
DIRC2	exon	2	down
DMKN	exon	13	up
DNAH3	exon	11	down
DNAH5	exon	74	down
DNAJC15	exon	2	up
DNM1	exon	19	down
DNMT3A	exon	15	down
DOCK10	exon	10	down
DOK6	exon	3	down
DPP9	exon	21	up
DTNB	exon	4	up
DYNC2H1	exon	86	up
DZIP3	exon	19	down
ELF4	exon	1	up
EMR3	exon	10	down
ENAH	exon	1	down
ENPP3	exon	1	up
EPB41L1	exon	20	down
EPHA8	exon	4	down
ERC2	exon	1	up
ERRFI1	exon	3	up
ESAM	exon	6	up
ESYT2	exon	20	down
EVC	exon	2	down
EVC2	exon	5	down
FAAH2	exon	11	down
FAM128B	exon	1	down
FAM160A1	exon	11	down
FAM178B	exon	4	down
FAM196B	exon	1	up
FAM40B	exon	1	up
FAM49A	exon	5	up
FAM65C	exon	14	up
FAM9B	exon	13	up
FANCI	exon	1	up
FAR2	exon	6	up
FAT2	exon	17	up
FBN3	exon	27	down
FBXO16	exon	2	up
FDFT1	exon	1	up
FERMT1	exon	2	down
FGD1	exon	5	up
FGD3	exon	11	up
FGF13	exon	11	up
FGFR3	exon	18	up
FGFR4	exon	12	down
FIP1L1	exon	30	up
FLT1	exon	4	down
FMNL2	exon	1	down
FNDC3A	exon	5	down
FNDC4	exon	2	up
FSTL5	exon	1	up
FXYD6	exon	8	up
FYB	exon	4	down
GAA	exon	7	up
GAB3	exon	2	up
GABBR2	exon	1	down
GABRB3	exon	4	down
GAS2L3	exon	1	up
GCKR	exon	16	up
GDPD4	exon	11	down
GFRA2	exon	3	up
GGT1	exon	3	down
GNAS	exon	11	down
GNPTAB	exon	22	down
GPD1L	exon	2	down
GPR158	exon	1	up
GRAMD3	exon	11	down
HAUS8	exon	3	down
IGSF1	exon	4	up
IL12RB2	exon	9	down
IL23R	exon	7	up
INPP5D	exon	15	up
INPP5J	exon	2	down
IP6K2	exon	4	down
ITGA2	exon	17	down
ITGA2B	exon	2	up
ITGAL	exon	16	down
ITGAX	exon	4	down
ITM2A	exon	2	up
ITPKA	exon	1	up
KCNIP4	exon	6	up
KDM6A	exon	4	down
KIAA0913	exon	26	up
KIAA1549	exon	18	down
KIAA1797	exon	3	down
KIF1A	exon	3	down
KLF12	exon	2	down
KLHL7	exon	11	up
KRCC1	exon	1	up
KRT15	exon	7	up
KYNU	exon	2	up
LAMB1	exon	4	up
LAMB3	exon	8	down
LASS4	exon	3	down
LAT	exon	7	down
LCMT1	exon	2	down
LEPR	exon	4	down
LMF1	exon	1	down
LMNA	exon	5	up
LNX1	exon	5	down
LPAR5	exon	3	up
LPCAT3	exon	1	up
LRDD	exon	5	down
LRGUK	exon	2	up
LRPPRC	exon	1	up
LRRC28	exon	1	down
LRRC49	exon	14	up
LTBP1	exon	6	down
LY75	exon	30	down
MAEL	exon	1	up
MAGED2	exon	3	down
MAML3	exon	2	up
MAOA	exon	4	down
MAP3K15	exon	33	down
MAPT	exon	6	down
MCAM	exon	2	up
MCF2L2	exon	24	up
MED12L	exon	40	up
MEF2B	exon	6	down
MEGF6	exon	31	up
MEIS3	exon	12	down
MID1	exon	17	down
MLC1	exon	3	down
MORC1	exon	5	down
MRC2	exon	2	up
MRPL45	exon	5	up
MRPS28	exon	2	up
MS4A3	exon	1	up
MTPAP	exon	10	down
MUC5B	exon	43	up
MYBL2	exon	1	up
MYO15B	exon	54	up
MYO1F	exon	9	up
MYOM2	exon	33	up
NCOA4	exon	2	down
NDRG1	exon	13	down
NEBL	exon	3	down
NETO2	exon	5	up
NHS	exon	2	up
NINL	exon	12	down
NOSTRIN	exon	3	down
NOTCH1	exon	4	up
NOTCH2	exon	8	down
NPL	exon	2	up
NR3C1	exon	2	up
NTRK1	exon	4	up
NUMA1	exon	6	up
ODF2L	exon	15	up
OGDHL	exon	18	down
OSMR	exon	15	up
P4HA1	exon	2	down
P4HTM	exon	7	up
PAGE2B	exon	3	down
PARD3B	exon	11	up
PARK2	exon	2	up
PBXIP1	exon	8	down
PDE9A	exon	2	up
PDLIM2	exon	8	up
PFKFB2	exon	1	up
PGPEP1	exon	1	up
PHACTR2	exon	12	up
PHC2	exon	4	up
PHF11	exon	2	up
PHF3	exon	2	down
PHGDH	exon	4	down
PHTF2	exon	3	down
PI4K2B	exon	12	down
PIK3C2B	exon	18	down
PIK3R1	exon	5	down
PKHD1	exon	4	down
PLBD1	exon	6	down
PLEKHA4	exon	11	up
PLEKHA5	exon	31	up
PLEKHG5	exon	24	up
PLOD2	exon	4	down
PLTP	exon	3	down
PMP22	exon	1	up
PODXL	exon	1	down
POF1B	exon	1	down
PPAP2C	exon	5	up
PPFIBP1	exon	7	down
PPFIBP2	exon	18	up
PPIE	exon	12	up
PRCP	exon	3	down
PRDM15	exon	11	up
PRDM2	exon	2	up
PREX1	exon	14	down
PREX2	exon	29	up
PRKCZ	exon	3	down
PRKRA	exon	5	down
PROM2	exon	21	up
PRR5	exon	15	up
PRR5-ARHGAP8	exon	15	up
PRSS1	exon	5	up
PRSS53	exon	7	down
PRTG	exon	3	up
PTEN	exon	2	up
PTGS1	exon	3	down
PTK2	exon	2	down
PTK7	exon	17	down
PTPN22	exon	1	up
PTPRB	exon	25	up
PTPRJ	exon	9	down
PVRIG	exon	4	down
RAB17	exon	5	up
RABEP2	exon	4	down
RAET1G	exon	2	up
RAET1L	exon	2	up
RANBP3L	exon	12	down
RASGRP2	exon	1	up
RASSF5	exon	1	up
RBM43	exon	1	up
RBMXL1	exon	1	up
RNF17	exon	1	up
RP1-21O18.1	exon	5	down
RP11-357L2.1	exon	30	down
RPS24	exon	2	up
RPS4Y1	exon	6	up
RRAGD	exon	5	up
RYR1	exon	41	down
S100A10	exon	2	up
S100PBP	exon	1	up
SCIN	exon	5	up
SCOC	exon	3	up
SDCBP2	exon	2	down
SEMA3D	exon	1	down
SETD4	exon	1	up
SETD7	exon	6	down
SGCZ	exon	1	up
SGK1	exon	1	down
SH3PXD2B	exon	1	down
SHCBP1	exon	2	down
SLC16A4	exon	4	up
SLC22A4	exon	1	up
SLC26A11	exon	10	up
SLC2A7	exon	7	down
SLC41A1	exon	1	up
SLC43A3	exon	2	up
SLC44A5	exon	3	up
SLC7A7	exon	8	up
SLC7A8	exon	3	up
SMAD6	exon	1	up
SMARCD3	exon	8	up
SORBS1	exon	36	down
SORD	exon	8	down
SPATA1	exon	9	down
SPATS2L	exon	9	up
SPINT1	exon	10	down
SRPX	exon	7	up
SSPO	exon	67	down
SSX1	exon	8	down
SSX3	exon	4	up
ST7	exon	3	down
ST8SIA4	exon	4	up
STAB2	exon	67	up
STAG3	exon	37	down
STARD9	exon	1	down
STK10	exon	3	down
STK32C	exon	9	up
STMN1	exon	1	up
STXBP5L	exon	24	down
SULT1A1	exon	4	down
SVEP1	exon	41	down
SWAP70	exon	7	up
SYCP2	exon	11	up
TAOK1	exon	2	down
TBC1D9	exon	11	up
TBX15	exon	2	up
TBX3	exon	2	up
TCERG1L	exon	11	down
TCF7L2	exon	9	down
TCIRG1	exon	16	up
TEX14	exon	1	up
TEX9	exon	1	up
TF	exon	17	up
TGFBR3	exon	2	down
THBD	exon	1	down
TJP3	exon	8	up
TLE2	exon	10	down
TLE4	exon	4	down
TMEM156	exon	2	down
TMEM163	exon	2	up
TMEM201	exon	9	up
TMPRSS4	exon	7	down
TNFRSF8	exon	5	up
TP63	exon	4	up
TPMT	exon	6	down
TPTE	exon	2	up
TRAIP	exon	13	up
TRIO	exon	1	down
TROAP	exon	11	down
TRPM8	exon	18	up
TRPV6	exon	14	up
TSC22D2	exon	2	down
TSGA14	exon	1	down
TSHZ1	exon	1	up
TSPAN18	exon	4	down
TUBA3C	exon	2	up
ULBP2	exon	1	down
UNC13A	exon	13	up
UPF3B	exon	8	down
USP1	exon	1	up
VAV1	exon	4	up
VEPH1	exon	4	down
VPS13D	exon	74	up
WAS	exon	5	up
WDR54	exon	9	down
WDR72	exon	23	up
WHSC1	exon	5	up
WWC2	exon	3	up
XAGE3	exon	1	down
ZBTB10	exon	1	down
ZBTB38	exon	1	up
ZFPM1	exon	7	down
ZMAT3	exon	2	up
ZNF227	exon	3	down
ZNF264	exon	1	up
ZNF385D	exon	8	down
ZNF419	exon	2	up
ZNF43	exon	6	up
ZNF432	exon	16	up
ZNF585B	exon	5	up
ZNF608	exon	1	down
ZNF613	exon	5	up
ZNF626	exon	4	down
ZNF726	exon	1	up
ZNF730	exon	1	up
ZNF780B	exon	3	down
ZNF827	exon	2	up
ZSWIM5	exon	10	up
ANKRD5	exon/AFE	8	down
ANTXR1	exon/AFE	1	down
AP000304.12	exon/AFE	11	up
ARHGEF6	exon/AFE	1	up
BCL10	exon/AFE	2	up
C1orf96	exon/AFE	3	down
CAPN3	exon/AFE	23	up
CLEC2L	exon/AFE	3	up
CRMP1	exon/AFE	3	up
DGKH	exon/AFE	5	up
DONSON	exon/AFE	3	up
ERGIC1	exon/AFE	4	down
LRCH4	exon/AFE	3	up
MFN2	exon/AFE	1	up
MRAS	exon/AFE	1	up
MYO16	exon/AFE	7	down
NCALD	exon/AFE	12	down
NIPSNAP1	exon/AFE	1	down
P2RX5	exon/AFE	10	up
PCYT2	exon/AFE	2	up
PELI1	exon/AFE	2	down
PHF21A	exon/AFE	1	down
PTPDC1	exon/AFE	3	up
RABGAP1L	exon/AFE	20	up
RADIL	exon/AFE	6	down
ROBO3	exon/AFE	18	up
SEZ6L2	exon/AFE	3	down
SH3KBP1	exon/AFE	8	down
SLC25A43	exon/AFE	1	down
SMAD3	exon/AFE	2	down
SNUPN	exon/AFE	2	up
SRXN1	exon/AFE	1	up
TANC1	exon/AFE	13	up
TEAD1	exon/AFE	3	down
WT1	exon/AFE	2	up
AC091132.4	exon/ALE	3	up
BMX	exon/ALE	21	up
C15orf29	exon/ALE	10	down
C7orf16	exon/ALE	5	down
CCDC34	exon/ALE	3	down
CD9	exon/ALE	9	down
CMTM7	exon/ALE	5	down
DYRK3	exon/ALE	5	down
EMILIN2	exon/ALE	9	down
EVI2B	exon/ALE	3	down
EYA3	exon/ALE	19	up
GDPD2	exon/ALE	15	down
HCLS1	exon/ALE	6	down
HLA-F	exon/ALE	5	up
KCNQ5	exon/ALE	9	up
MAGI2	exon/ALE	24	down
PAFAH1B1	exon/ALE	14	down
PI4K2A	exon/ALE	6	up
RP11-548K23.11	exon/ALE	5	up
SSX6	exon/ALE	9	down
TPM2	exon/ALE	10	down
ACD	intron-retention	3	down
ATP1A3	intron-retention	23	down
ATPIF1	intron-retention	2	down
C17orf28	intron-retention	3	down
C9orf86	intron-retention	11	up
CASP9	intron-retention	10	up
CLK4	intron-retention	7	down
CSRP1	intron-retention	6	up
EIF3M	intron-retention	6	down
EIF4B	intron-retention	14	down
FLAD1	intron-retention	8	up
FXYD5	intron-retention	2	down
GALT	intron-retention	2	down
GRHPR	intron-retention	5	down
KLF4	intron-retention	3	down
NAPRT1	intron-retention	11	down
RPL10A	intron-retention	4	down
SGSM3	intron-retention	13	up
SUSD4	intron-retention	1	down
UGGT2	intron-retention	32	down
VPS28	intron-retention	5	down
ZBTB48	intron-retention	4	up
ABHD2	prom	1	up
AP3S2	prom	6	up
APOL4	prom	1	down
ATP6V1G2	prom	4	up
BAT1	prom	3	up
C13orf15	prom	3	down
C14orf21	prom	6	up
C1orf112	prom	8	down
CACNB2	prom	1	up
CDC25B	prom	4	up
CXorf48	prom	1	up
DAPK1	prom	15	down
DGCR8	prom	2	down
DLC1	prom	1	up
DSTN	prom	1	up
FAM53B	prom	2	down
FRYL	prom	63	down
GLT25D2	prom	9	down
H2AFY	prom	9	up
HADHA	prom	1	down
KIF21A	prom	31	down
KSR1	prom	21	down
LDLRAP1	prom	6	up
LETMD1	prom	3	down
LGALS12	prom	2	up
MXI1	prom	5	down
NCAPG	prom	2	down
NDUFV1	prom	2	down
PARP8	prom	3	down
PKIG	prom	5	down
PRNP	prom	2	down
RNASEN	prom	1	up
RPL32	prom	2	down
RSPH6A	prom	2	down
RUSC1	prom	3	up
SILV	prom	2	down
SMAD7	prom	4	down
SNX30	prom	2	up
TIMP3	prom	1	up
TNFSF12	prom	9	down
TNFSF12-TNFSF13	prom	9	down
UNC119	prom	2	down
UPF1	prom	16	up
WARS	prom	2	down
WASF1	prom	1	up
WNK2	prom	17	up
ZNF548	prom	1	up
