# Supplementary material for: Oncogene- and drug resistance-associated alternative exon usage in acute myeloid leukemia (AML)
Source: Oncotarget. 2015 May 12;7(3):2889–909. doi: 10.18632/oncotarget.3898 (PMC4823079; doi:10.18632/oncotarget.3898)
Supplement: Supplementary file 4 [file oncotarget-07-2889-s004.xls]

## Sheet: Feuil1
Supplementary table 3. AEU events,shared by AZA- and AraC-resistant cells
		Transcriptional deregulation
Symbol	Type	AZA	AraC
ABCA10	exon		down
ARHGAP8	exon	down	up
ARNTL	exon
ASTN2	ASE
ASXL1	ASE		up
AXL	exon		down
BAT1	prom		down
BSG	exon	down
C3orf67	polya		down
C3orf67	exon		down
CAST	prom	up	down
CAST	exon	up	down
CBR3	exon
CD37	intron-retention	down	down
CD53	prom	down	up
CD68	exon	down	down
CERCAM	ALE_composite	down	down
CHST2	exon/AFE	down	down
CMAH	exon	up	up
CSF1R	acceptor	down
DDX43	exon
DNAH14	exon		up
DNAH14	exon		up
EMR2	exon	down	down
EMR2	acceptor	down	down
EMR2	ALE_composite	down	down
EMR3	exon	down
ESYT2	exon	up	up
ETS1	polya	up	up
EXOC6	exon/AFE	up	up
EYA1	exon/ALE	up	up
FAM183A	exon		up
FANCC	ALE_composite
FDFT1	exon/AFE	down	up
FGF13	exon/AFE	up	up
FLT1	exon	up	up
FLT1	exon	up	up
FLT1	exon/AFE	up	up
FYN	exon/AFE	down	down
FYN	exon/AFE	down	down
GABBR1	exon/AFE	down	down
GAS2	polya	down	up
GREB1	exon		up
HHLA2	exon	up	up
IL32	exon/ALE	up	up
IL32	exon/ALE	up	up
ITGAD	exon
KANK1	exon	up	up
KANK1	exon	up	up
KCNN3	exon		up
LAT	exon
LPAR6	exon	down
LRRC61	exon		up
LTF	exon	up	up
MEX3D	exon	down	down
MFGE8	exon	down	down
MFSD4	polya
MLLT3	exon	down	down
MYL6	ASE	up	down
OSBPL10	exon	up	up
OSBPL10	prom	up	up
PDGFA	exon	up
PDGFA	exon	up
PPDPF	polya	down	down
PPP1CB	prom		up
PROCR	prom	down	up
PRR5	exon	down	up
PRR5-ARHGAP8	exon	down	up
PSD3	exon	up	up
PTPLA	exon	up	up
RABGAP1L	exon		down
RALGDS	exon	up
RBPMS2	exon	down	down
RNF43	prom		up
RXFP1	prom	up	up
SCIN	exon	down	down
SGCE	exon	down
SIPA1L1	exon	up	up
SIPA1L1	exon/AFE	up	up
SLC46A1	exon	up	up
SPAG17	exon		up
SPAG17	exon		up
TFAP2A	exon	up	up
TFAP2A	exon	up	up
TFPI2	exon/AFE	up	up
TMEM54	exon	down
TNFRSF9	exon	up	up
TNFRSF9	exon	up	up
TNFRSF9	exon	up	up
TNFRSF9	exon	up	up
TP63	exon	down	down
TP63	exon/AFE	down	down
TP73	exon	down	down
TP73	exon	down	down
TPRG1	exon	up	up
TPRG1	exon	up	up
TRPM4	intron-retention		down
TSC22D3	exon/AFE	down	up
TSGA10	exon		up
TTYH3	exon	down
ULBP2	exon	up	up
ULBP2	exon/ALE	up	up
WAS	exon	down	down
WDR72	polya	down	up
WNK4	polya		down
ZNF233	donor		up
