# Supplementary material for: Oncogene- and drug resistance-associated alternative exon usage in acute myeloid leukemia (AML)
Source: Oncotarget. 2015 May 12;7(3):2889–909. doi: 10.18632/oncotarget.3898 (PMC4823079; doi:10.18632/oncotarget.3898)
Supplement: Supplementary file 5 [file oncotarget-07-2889-s005.xlsx]

## Sheet: Feuil1
Supplementary table 4. AEU events,shared by DXR- and AZA-resistant cells
		Transcriptional deregulation
Symbol	Type	AZA	DXR
ADARB1	exon	down	down
ARFGEF2	exon	up
ARHGAP8	exon	down	up
ARHGEF25	intron-retention	down	down
BAT1	prom		down
BSG	exon	down	up
C10orf54	exon	down	down
C1orf86	exon/AFE	down
C7orf58	exon	down
CAST	exon	up
CCDC92	exon	down	down
CD37	intron-retention	down	down
CD68	exon	down	down
CLEC11A	exon	down	down
CRELD1	polya
DIRC2	prom	down	down
DYDC1	exon
EIF4A1	exon		down
EIF4A1	exon		down
EMR2	acceptor	down	down
EMR3	exon	down
ENAH	exon	up	up
ENAH	exon	up	up
ENAH	exon	up	up
ENAH	exon/ALE	up	up
ESYT2	exon	up	up
FAIM3	donor	down
FAM13A	exon	up	up
FBN3	exon
FDFT1	exon/AFE	down	up
FGF13	exon/AFE	up	up
KANK2	polya	down	down
LAT	exon
MAEL	exon	up	down
NEB	exon
NEB	exon
OBSL1	exon/ALE	down	up
OBSL1	prom	down	up
PHACTR3	exon	down
PKIB	exon	down	up
PLEKHG5	exon		up
PPP1R13B	deletion	up	up
PREX2	exon		up
PRR5	exon	down	up
PRR5-ARHGAP8	exon	down	up
SCIN	exon	down	down
SH3BGR	exon		down
SS18L1	exon		down
SS18L1	exon		down
STXBP5L	exon	up	up
TBX3	polya	up	up
TP63	exon	down	down
TP63	exon/AFE	down	down
TRIM38	exon	down	down
TROAP	polya	down	down
ULBP2	exon	up	up
WAS	exon	down	down
WDR72	polya	down	up
ZNF233	donor		up
