# Supplementary material for: Oncogene- and drug resistance-associated alternative exon usage in acute myeloid leukemia (AML)
Source: Oncotarget. 2015 May 12;7(3):2889–909. doi: 10.18632/oncotarget.3898 (PMC4823079; doi:10.18632/oncotarget.3898)
Supplement: Supplementary file 6 [file oncotarget-07-2889-s006.xlsx]

## Sheet: Feuil1
Supplementary table 5. AEU events,shared by DEK-expressinf cells and fresh AML samples
Symbol	Type	Position	Reg	SI
AML, chemosensitive disease
BAZ2A	exon/AFE	2	up	2.1
CAPN3	polya	19	up	2.03
CD101	ALE_composite	7	up	1.48
CDA	ASE	2	up	14.73
CERCAM	prom	3	down	1.78
CYFIP2	exon	17	up	1.64
DUSP3	exon	2	down	1.63
E2F5	AFE_os	2	down	1.57
FEZ2	ASE	8	up	1.51
FKBP9	exon	1	up	1.47
GBAP	exon	13	down	1.46
KCNE1	exon/AFE	3	up	1.78
MAMDC2	exon	7	up	1.52
MAT2B	intron-retention	4	up	1.49
MYH10	exon	34	up	1.63
NDRG1	prom	17	down	1.57
OVCH1	exon	2	down	2.23
PLS1	exon	2	up	1.55
PTAFR	exon/AFE	2	up	2.7
PTPRM	exon	32	up	1.46
RIPK1	exon	6	up	1.53
RPGRIP1	exon	2	up	1.8
RRP12	prom	26	up	1.88
SGOL2	exon	1	up	1.61
SLC26A8	AFE_composite	11	up	1.8
SLC26A8	prom	11	up	5.59
SLC45A4	exon	7	down	1.64
TNRC6A	exon	15	down	1.68
TP53I11	exon	4	up	1.81
TREML2	exon	4	up	1.63
ZMYND15	exon	3	down	1.49
ZNF827	exon/AFE	6	up	1.46
AML, chemoresistant disease
ABLIM1	exon/ALE	6	up	1.88
AP002360.1	ASE	6	down	1.76
BAZ2A	exon/AFE	2	up	1.89
C20orf117	exon	4	down	1.53
CA1	ASE	2	up	1.65
CA1	exon	2	up	1.65
CA13	exon/AFE	1	down	1.84
CDA	ASE	2	up	6.93
CERCAM	AFE	3	down	1.48
CLASP2	ASE	29	down	1.53
CYFIP2	exon	17	up	1.56
DAPK1	AFE	2	down	2.19
DLG4	AFE	1	down	1.82
DPEP2	exon	4	up	1.53
DUSP3	ASE	2	down	2.23
E2F5	AFE	2	down	1.78
ENPP2	exon	14	down	1.86
FAM81B	ASE	3	up	2.17
GBP4	ALE	11	up	1.48
IL16	ASE	10	up	3.32
IL16	exon	10	up	3.32
IL16	prom	11	down	1.85
KCNE1	AFE	3	up	1.59
LAMA3	ASE	69	up	2.37
LAMA3	ASE	59	up	1.53
MAMDC2	ASE	7	up	1.61
MAMDC2	exon	7	up	1.61
NEGR1	exon	5	up	1.58
NSUN2	AFE	16	up	1.47
NT5DC2	exon/AFE	2	up	1.48
OVCH1	ASE	2	down	2.2
OVCH1	exon	2	down	2.2
PDE7B	ASE	6	up	1.56
PDE7B	ASE	7	up	1.55
PDE7B	exon	6	up	1.56
PEX26	AFE	9	up	1.62
PEX26	exon/AFE	9	up	1.62
PLSCR4	ASE	3	down	1.46
PLSCR4	exon	3	down	1.46
PTAFR	AFE	2	up	2.89
RPGRIP1	ASE	2	up	1.85
RPGRIP1	exon	2	up	1.85
RRP12	prom	26	up	1.72
SCAPER	exon	7	down	1.84
SLC26A8	AFE	11	up	1.47
SLC45A4	exon	7	down	1.57
SMARCD3	exon/AFE	4	up	1.55
SRGAP3	ASE	20	up	1.47
STARD9	exon	7	down	1.6
TNS1	exon	14	up	1.53
TREML2	ASE	4	up	1.54
VIM	AFE	3	down	1.68
VIM	intron-retention	2	down	1.68
VIM	prom	3	down	1.68
ZMYND15	ASE	3	down	1.81
ZMYND15	exon	3	down	1.81
