# Supplementary material for: Oncogene- and drug resistance-associated alternative exon usage in acute myeloid leukemia (AML)
Source: Oncotarget. 2015 May 12;7(3):2889–909. doi: 10.18632/oncotarget.3898 (PMC4823079; doi:10.18632/oncotarget.3898)
Supplement: Supplementary file 7 [file oncotarget-07-2889-s007.xlsx]

## Sheet: Feuil1
Supplementary table 6. AEU events,shared by WT1-expressinf cells and fresh AML samples
Symbol	Type	Position	Regulation	SI
AML, chemosensitive disease
ATL1	exon	5	up	1.64
BRCA1	ASE	4	up	1.9
C7orf68	AFE	2	up	1.55
CDCA7L	exon	2	up	1.66
CPNE3	AFE	11	up	1.48
CPXM1	exon	13	down	1.53
CPXM1	ASE	13	down	1.53
CPXM1	DON	11	down	1.58
DSN1	intron-retention	2	up	1.52
EXT2	exon	10	down	1.72
EXT2	ASE	10	down	1.72
FAM13A	ALE	6	down	1.95
GAL3ST4	AFE	2	down	1.48
GINS1	ASE	5	up	1.82
HK1	ASE	3	up	1.8
KLHL13	AFE	5	down	1.5
LTF	prom	5	up	45.03
MAPKSP1	ASE	2	down	1.63
MBOAT2	ASE	12	up	2.65
MXI1	AFE	5	up	1.81
NDRG1	AFE	17	down	1.57
PBX1	exon/ALE	8	up	1.65
PEF1	exon/AFE	1	up	1.45
PLS1	exon	2	up	1.55
PTPRC	ALE	8	up	3.02
PTPRC	ASE	7	up	3.74
PTPRC	ASE	5	up	1.64
RAB37	AFE	1	down	2.58
RAD51	ASE	4	up	2.18
RANBP17	ASE	15	up	1.65
RIPK1	exon	6	up	1.53
RIPK1	ASE	6	up	1.53
RNF220	AFE	2	up	5.28
RPL23	AFE	2	down	1.46
SCN9A	DON	13	up	1.94
SLC43A2	ASE	15	up	1.49
STAP1	exon	2	up	1.56
ZNF827	exon/AFE	6	up	1.46
AML, chemoresistant disease
ABLIM1	ASE	9	down	1.48
ACRBP	ASE	9	down	1.5
ATL1	exon	5	up	1.65
AVIL	exon	16	down	1.7
CA13	ASE/AFE	1	down	1.84
CMC1	exon	2	up	1.58
CPXM1	exon	13	down	1.49
CPXM1	ASE	13	down	1.49
CPXM1	donor	11	down	2.41
DHX32	AFE_composite	2	up	1.55
ELOVL5	prom	1	up	1.62
EXT2	exon	10	down	1.53
EXT2	ASE	10	down	1.53
FAM190	exon	6	up	2.17
KLHL13	prom	5	down	1.76
LSM5	AFE_os	2	up	1.81
LTF	prom	5	up	5.65
MAPKSP1	ASE	2	down	1.54
MXI1	prom	5	up	1.53
MYADM	prom	3	up	1.67
NDRG2	exon	18	down	1.57
NHEJ1	exon	16	down	1.6
NT5DC2	exon/AFE	2	up	1.48
PCTK3	ASE	8	up	1.67
PHC2	ASE	4	up	1.61
PLSCR4	exon	3	down	1.46
PRKACA	exon/AFE	2	up	1.48
PRKACA	ASE/AFE	2	up	1.48
PRSS1	intron-retention	2	down	3.78
PTPRC	ALE_composite	8	up	3.12
PTPRC	ASE	7	up	6.44
PTPRC	ASE	5	up	1.72
RAB37	ASE/AFE	1	down	1.95
RAD51	ASE	4	up	1.46
RNF220	ASE/AFE	2	up	7.73
RPL23	prom	2	down	1.52
SLC23A3	exon	18	down	1.6
SLC43A2	ASE	15	up	1.82
STAP1	exon	2	up	2.13
