# Supplementary material for: Oncogene- and drug resistance-associated alternative exon usage in acute myeloid leukemia (AML)
Source: Oncotarget. 2015 May 12;7(3):2889–909. doi: 10.18632/oncotarget.3898 (PMC4823079; doi:10.18632/oncotarget.3898)
Supplement: Supplementary file 8 [file oncotarget-07-2889-s008.xlsx]

## Sheet: Feuil1
Supplementary table 7. AEU events,shared by AraC-resistant cells and fresh AML samples
Symbol	Type	Position	Reg	SI	Pvalue
AML, chemosensitive disease
ACSL1	exon	4	up	2.2	0.016971
AL365178.1	exon	1	up	2.01	0.0070344
ALPK1	acceptor	6	up	1.54	0.029624
BEND7	exon	1	up	3.04	0.020623
C5orf4	exon	2	up	1.98	0.036471
CD55	exon	12	up	1.78	0.017385
CD96	prom	1	down	1.71	0.0319
CDK8	AFE_composite	2	up	1.78	0.0049479
CENPE	exon	38	up	1.57	0.027799
CR1L	exon	1	up	2.01	0.0070344
CTDSPL	exon	3	up	1.71	0.012048
CTDSPL	exon	4	up	2.07	0.018419
CTDSPL	exon	6	up	2.43	0.017558
CYP2E1	exon	10	down	3.42	0.02579
DDHD1	ASE	13	down	1.82	0.01643
DENND5B	exon	3	down	1.69	0.01035
DIAPH3	exon	17	up	1.57	0.042039
DISC1	exon	2	down	1.47	0.00106
DYSF	exon	45	up	1.58	0.038483
EVC	exon	5	down	1.75	0.03215
FAM40B	exon	1	up	3	0.046119
FEZ2	ASE	8	up	2.44	0.027258
FHL2	exon	4	up	1.77	0.012411
FXYD5	intron-retention	2	down	2.84	0.00348
FXYD5	prom	3	down	3.05	0.00417
GAS2L3	exon	6	up	2.94	0.0023357
GAS2L3	exon	1	up	1.81	0.011164
GTPBP5	ASE	5	up	1.62	0.0029933
HDAC9	exon/ALE	9	down	2.99	0.0009
IFITM3	prom	1	up	2.85	0.042134
IL1R1	ALE_composite	12	up	2.14	0.0061848
ITSN1	exon	43	up	2.56	0.017665
KCNAB2	exon/AFE	6	down	1.86	0.04236
KREMEN1	exon	8	down	1.79	0.042
LGALS12	prom	2	up	1.72	0.020224
LRWD1	exon	10	down	1.49	0.04774
LTBP1	exon	1	up	2.14	0.028319
LTBP1	exon	2	up	1.73	0.045888
MS4A3	ASE	3	down	1.56	0.0464
NDRG1	prom	17	down	1.94	0.03638
NFKB2	exon	1	down	1.98	0.00077
NOL12	exon	9	up	1.63	0.027567
PCDH9	exon/ALE	2	down	2.37	0.02605
PDE4D	exon	15	down	2.48	0.00174
PDE4D	exon	17	down	2.56	0.01104
PHACTR2	exon	1	up	6.77	0.002674
PHACTR2	exon	6	up	2.74	0.027066
PHACTR2	exon/AFE	2	down	2.93	0.02503
RHCE	exon	2	up	2.12	0.0027009
RHCE	exon	4	up	1.65	0.032753
RHCE	exon	13	up	1.79	0.0013222
RLTPR	exon	21	down	1.72	0.03524
ROBO3	exon	29	up	1.91	0.0085803
RP1-21O18.1	exon	10	down	2.23	0.0248
RPL32	prom	2	down	1.73	0.00917
SHCBP1	exon	2	down	1.58	0.02882
SLC6A8	acceptor	9	up	1.87	0.010162
SLC6A8	prom	7	up	2.78	0.024276
SLC9A1	exon	11	up	1.52	0.025936
SMAD3	exon/AFE	2	down	1.7	0.01993
SMARCA2	ASE	34	down	1.61	0.0083
SOX6	exon/AFE	3	up	1.86	0.038562
SPATA1	exon	10	up	1.6	0.014594
SPCS3	prom	2	up	1.46	0.033691
ST7L	prom	5	down	1.53	0.03436
SYCP2	exon	23	down	1.74	0.02718
SYCP2	exon	30	down	1.95	0.04028
SYCP2	exon	14	up	2.13	0.021764
TP73	exon	15	down	1.93	0.0271
TRIO	exon	37	down	2.52	0.00651
TRIOBP	exon	9	up	1.61	0.030557
WDR8	exon	13	up	1.66	0.0037627
ZBTB10	exon	1	down	1.75	0.0251
ZBTB20	exon	1	down	1.49	0.03715
ZNF432	exon/ALE	30	down	2.14	0.01119
ZNF827	exon/AFE	6	up	3.57	0.0018752
ZNFX1	prom	1	up	1.93	0.049963
AML, chemoresistant disease
ABCA10	exon	1	down	2.27	0.00011
ABCA7	exon	44	up	1.8	0.035807
ABCG2	exon	2	down	2.83	0.00076
ABI2	exon	4	down	1.52	0.02665
AC004463.1	exon/ALE	34	up	1.83	0.016765
ACOT9	exon	2	up	2.17	0.039029
ACRBP	exon	9	down	3.25	0.02465
AIF1L	donor	7	down	2.09	0.00295
AIF1L	exon	6	up	3.14	0.00080753
AIF1L	exon	4	down	5.71	0.01222
AKR1B1	exon	6	up	1.49	0.041919
AKT3	exon	16	down	1.67	0.02633
ARAP3	exon	10	up	1.67	0.0025136
ARNTL	exon	18	up	2.92	0.01599
ATP6V1B2	intron-retention	11	up	1.59	0.0014377
ATPBD4	exon/ALE	4	down	1.5	0.02598
BCAT1	ASE	6	up	1.85	0.017329
BEND7	exon	10	up	2.06	0.049906
BEND7	exon	4	down	1.59	0.00488
C13orf15	prom	3	down	1.71	0.03302
C1orf112	exon	9	down	1.78	0.03849
CA1	exon	2	up	1.6	0.0032168
CAST	exon/AFE	22	up	2.07	0.016162
CBLB	prom	18	up	1.53	0.04688
CCNL1	ASE	4	down	1.92	0.00259
CERK	ASE	5	down	1.8	0.01247
CSPP1	exon	17	down	2.09	0.0085
CSPP1	exon/AFE	4	down	1.6	0.02318
CUBN	exon/AFE	29	down	1.83	0.02012
DAPK1	exon/AFE	2	down	1.6	0.01594
DAPK1	prom	15	down	1.95	0.00844
DIRC2	exon	8	up	3.79	0.00097315
DLG4	prom	1	down	1.48	0.03458
DNAJC10	ASE	11	up	1.83	0.013972
DNM1	exon	19	down	1.82	0.01293
DOCK3	exon	18	up	1.66	0.016774
DTNA	exon	8	up	1.55	0.035697
E2F5	exon/ALE	10	down	2.21	0.00663
ELMO1	exon	1	down	4.68	0.00975
ELMO1	exon	20	down	4.96	0.00789
ENAH	exon	1	down	1.63	0.02355
EPB41L2	exon	3	down	1.95	0.02426
EPB41L2	exon	16	down	2.04	0.04539
ESYT2	exon	20	down	1.55	0.00036
ESYT2	exon/AFE	20	down	1.59	0.00162
EYA1	exon/ALE	5	up	1.83	0.0010377
FAH	prom	1	down	1.69	0.04465
FAM49A	exon	12	up	1.66	0.012019
FUT10	exon	6	down	1.49	0.01211
GABBR1	exon/AFE	24	up	1.46	0.0027452
GAS2	exon	6	down	2.33	0.02602
GIT1	ASE	8	down	2.87	0.03336
GIT1	exon	17	down	1.8	0.02125
GPC6	exon/AFE	1	down	1.74	0.02002
HDAC9	exon	4	down	2.51	0.00049
HDAC9	exon/AFE	24	down	2.54	0.02428
HMGA1	exon	5	down	1.72	0.04506
IGF2BP3	ASE	13	up	1.59	0.030856
IL2RA	exon	1	down	1.56	0.00401
IL2RA	exon	5	down	2.07	0.00021
IL2RG	intron-retention	3	down	5.04	0.04654
INPP4B	exon	26	down	2.04	0.01148
INPP4B	exon	9	down	3.12	0.00741
INTS3	prom	23	down	1.66	0.04716
ITGAD	exon	27	down	1.47	0.02159
KIF13A	exon	29	up	2.02	0.023935
KIF13A	exon/ALE	3	up	2.11	0.00079895
LONRF3	exon	5	down	1.49	0.03607
LPCAT4	exon	7	down	1.87	0.01617
LRP6	exon	1	down	1.49	0.02228
LRRC61	exon	1	down	1.57	0.00967
LRWD1	exon	8	down	1.46	0.04492
LTF	exon	21	up	1.59	0.015124
MACC1	exon	4	down	1.55	0.00186
MAP2K5	exon	13	down	1.64	0.03348
MCF2L2	exon	20	down	1.71	0.03297
MOSC2	exon	1	down	2.29	0.00409
MTPAP	exon	12	down	1.77	0.00725
NBN	ASE	3	down	1.86	0.04669
NFKBIA	prom	2	down	4.17	0.00022
NHEJ1	exon	16	down	1.58	0.00831
NIPSNAP1	exon/AFE	1	down	1.51	0.04299
OCIAD2	exon/ALE	7	down	1.63	0.0321
PALB2	AFE_composite	4	up	1.55	0.01651
PCDHGA1	exon/ALE	5	down	1.49	0.00133
PCDHGA2	exon/ALE	5	down	1.49	0.00133
PCDHGA3	exon/ALE	5	down	1.49	0.00133
PCDHGA5	exon/ALE	5	down	1.49	0.00133
PCDHGA6	exon/ALE	5	down	1.49	0.00133
PCDHGA7	exon/ALE	5	down	1.49	0.00133
PCDHGA8	exon/ALE	4	down	1.48	8e-05
PCDHGB1	exon/ALE	5	down	1.49	0.00133
PCDHGB2	exon/ALE	5	down	1.49	0.00133
PCDHGB4	exon/ALE	5	down	1.5	0.00093
PDE9A	exon	12	up	3.67	0.006235
PDE9A	exon	11	up	1.68	0.014353
PDE9A	exon/AFE	3	down	3	0.00707
PDE9A	exon/ALE	24	down	3.92	0.00479
PHC2	exon	4	up	1.57	0.039947
PI4K2A	exon/ALE	6	up	1.51	0.006775
PKD1L2	exon/AFE	12	up	1.47	0.014452
PMP22	exon	1	up	4.63	0.023903
PPFIBP2	prom	5	up	2.87	0.0063297
PREX2	exon	37	up	1.49	0.0056049
PRKACB	exon	3	up	1.6	0.024279
PSD3	exon	1	down	1.78	0.00943
PSD3	exon	5	down	2.52	0.0315
PSMB5	exon	3	down	1.78	0.0181
PTCH1	exon	2	down	1.59	0.02842
PTK2	exon	2	down	2.18	0.0106
PTK7	exon/AFE	1	down	2.08	0.0295
PTK7	intron-retention	16	down	2.62	0.01601
PTPLA	exon	2	down	1.71	0.03189
PTPLA	exon/ALE	2	down	1.94	0.00987
RASSF5	exon	1	up	1.7	0.024679
RBM47	exon	1	up	1.72	0.047121
RHOH	prom	1	down	1.47	0.04973
RLTPR	exon	6	down	1.49	0.02791
ROBO3	exon/AFE	18	up	1.52	0.010837
RP11-548K23.11	exon/ALE	5	up	1.51	0.006775
RXFP1	prom	2	down	1.62	0.00251
RYR2	exon	104	up	1.93	0.001405
S100Z	exon	1	down	2.29	0.00109
SARM1	exon/AFE	6	down	2	0.01128
SEC31B	exon	5	down	1.8	0.00422
SEC31B	exon	23	up	1.45	0.01372
SEC31B	exon/AFE	11	down	1.72	0.04481
SLC23A3	exon	18	down	1.59	0.0097
SLC27A2	ASE	4	down	1.76	0.00669
SLC37A1	exon	9	down	1.62	0.03973
SLC5A12	exon	5	down	1.55	0.01021
SMAP2	exon	2	up	1.77	0.038588
SPARC	acceptor	7	down	2.62	0.00694
SRPK2	exon	4	up	1.47	0.010512
ST7L	exon	1	down	2.06	0.02431
STARD9	exon	1	down	1.82	0.00783
STXBP5L	exon	5	up	1.47	0.018953
TANC1	exon/AFE	13	up	1.69	0.013559
TBCK	ASE	7	down	1.51	0.00666
TBCK	exon	7	down	1.66	0.00601
TF	exon	17	up	1.69	0.0049273
THBS4	exon	13	down	1.64	0.01295
TMEM199	exon	16	up	1.92	0.0044988
TMEM97	exon	2	down	1.6	0.00609
TPM2	exon	3	down	1.95	0.03931
TPM2	exon	4	up	1.98	0.030891
TRIO	exon	39	down	2.65	0.00288
VEZT	ASE	18	down	1.79	0.03385
WDR54	intron-retention	4	down	1.94	0.0093
ZMAT3	exon	2	up	1.52	0.026105
ZNF521	exon	8	up	1.94	0.015346
ZNF521	exon	2	up	1.99	0.0225
ZNF827	prom	1	down	3.56	0.00099
