# Supplementary material for: Oncogene- and drug resistance-associated alternative exon usage in acute myeloid leukemia (AML)
Source: Oncotarget. 2015 May 12;7(3):2889–909. doi: 10.18632/oncotarget.3898 (PMC4823079; doi:10.18632/oncotarget.3898)
Supplement: Supplementary file 9 [file oncotarget-07-2889-s009.xlsx]

## Sheet: Feuil1
Supplementary table 8. AEU events,shared by DXR-resistant cells and fresh AML samples
Symbol	Type	Position	Reg	SI	Pvalue
AML, chemosensitive disease
CENPE	exon	38	up	1.57	0.027799
GAS2L3	exon	6	up	2.94	0.0023357
GAS2L3	exon	1	up	1.81	0.011164
FHL2	exon	4	up	1.77	0.012411
SYCP2	exon	23	down	1.74	0.02718
FAM40B	exon	1	up	3	0.046119
SPATA1	exon	10	up	1.6	0.014594
SHCBP1	exon	2	down	1.58	0.02882
C5orf4	exon	2	up	1.98	0.036471
DENND5B	exon	3	down	1.69	0.01035
RP1-21O18.1	exon	10	down	2.23	0.0248
ZBTB10	exon	1	down	1.75	0.0251
ZNF827	exon/AFE	6	up	3.57	0.0018752
SMAD3	exon/AFE	2	down	1.7	0.01993
ZNF432	exon/ALE	30	down	2.14	0.01119
FXYD5	intron-retention	2	down	2.84	0.00348
LGALS12	prom	2	up	1.72	0.020224
RPL32	prom	2	down	1.73	0.00917
FXYD5	prom	3	down	3.05	0.00417
RECQL5	acceptor	2	down	1.77	0.01424
SLC11A1	exon	15	down	1.81	0.01636
C10orf128	exon	3	up	1.82	0.013132
ALDH1A1	exon	2	up	1.59	0.0010027
CPVL	exon	11	down	1.82	0.02125
PTPRR	exon	8	up	1.66	0.0071511
ARAP3	exon	12	down	1.62	0.01747
TCN1	exon	2	down	1.45	0.02172
KIAA1147	exon	2	up	1.77	0.00035318
SLC16A1	exon	2	up	1.49	0.0043865
CIT	exon	33	up	1.88	0.00076427
ESPL1	exon	27	up	1.74	0.0028963
ABLIM1	exon	14	down	1.6	0.04643
ARAP3	exon	30	down	1.64	0.00281
DIAPH3	exon	19	up	1.69	0.00061994
PLBD1	exon	2	down	5.97	0.01047
RPS6KA1	exon	5	up	1.69	0.0047579
PRKAG2	exon	15	down	1.51	0.00134
SGOL2	exon	1	up	1.61	0.0038767
TNFAIP2	exon	6	down	1.49	0.02684
DLC1	exon	12	up	1.56	0.036904
SNCA	exon	4	up	1.92	0.007556
ADAM22	exon	3	down	1.61	0.01203
DPY19L3	exon	2	up	1.45	0.0053494
HK1	exon	2	up	1.75	0.018338
ZWINT	exon	1	up	1.74	0.0056017
SHCBP1	exon	1	up	1.99	0.0069444
LBR	exon	1	up	1.57	0.005154
PRMT2	exon	2	up	1.57	0.047688
C14orf45	exon	16	up	1.63	0.039084
HLA-F	exon	7	down	1.87	0.04175
TNS1	exon	29	up	1.8	0.0028644
KPNA5	exon	15	down	1.9	0.01067
C1orf135	exon	4	up	1.51	0.020667
ZNF300	exon/AFE	5	up	1.57	0.0033793
TPM1	exon/AFE	1	up	2.01	8.0958e-05
ARAP1	exon/AFE	4	up	1.54	0.00031156
KIF2C	exon/AFE	3	up	1.92	0.00089747
CIT	exon/AFE	10	up	2.38	0.0012529
TMED7-TICAM2	exon/AFE	4	down	1.66	0.01065
TICAM2	exon/AFE	4	down	1.66	0.01065
TMED7	exon/AFE	4	down	1.66	0.01065
PAK6	exon/AFE	2	up	1.97	0.0027122
DIAPH3	exon/AFE	29	up	1.66	0.0075411
TTK	exon/AFE	1	up	1.77	0.0065246
PRKAG2	exon/AFE	2	down	1.57	0.00481
CLSPN	exon/ALE	25	down	1.75	0.00147
NT5DC4	exon/ALE	19	up	1.8	0.0058266
FAM13A	exon/ALE	7	down	2.36	0.00486
DDX20	intron-retention	6	up	1.58	0.0062585
GALT	intron-retention	1	down	1.48	0.03046
NOL6	intron-retention	4	down	1.51	0.01827
RPS9	intron-retention	5	down	1.61	0.00464
FAM83D	prom	1	up	3.14	0.0069728
STAT1	prom	2	down	1.65	0.01232
ZNF367	prom	2	down	1.56	0.00422
PAK6	prom	1	down	1.48	0.01481
GALNT5	prom	1	up	1.59	0.0022018
AML, chemoresistant disease
SPARC	acceptor	7	down	2.62	0.00694
ZDHHC23	acceptor	2	down	1.45	0.00111
CD276	deletion	10	up	2.32	0.033443
AIF1L	donor	7	down	2.09	0.00295
ENAH	exon	1	down	1.63	0.02355
CA1	exon	2	up	1.6	0.0032168
PREX2	exon	37	up	1.49	0.0056049
AIF1L	exon	6	up	3.14	0.00080753
AIF1L	exon	4	down	5.71	0.01222
DIRC2	exon	8	up	3.79	0.00097315
TRIO	exon	39	down	2.65	0.00288
ARAP3	exon	10	up	1.67	0.0025136
FAM49A	exon	12	up	1.66	0.012019
RASSF5	exon	1	up	1.7	0.024679
TF	exon	17	up	1.69	0.0049273
PTK2	exon	2	down	2.18	0.0106
PHC2	exon	4	up	1.57	0.039947
STARD9	exon	1	down	1.82	0.00783
ESYT2	exon	20	down	1.55	0.00036
PMP22	exon	1	up	4.63	0.023903
ZMAT3	exon	2	up	1.52	0.026105
DNM1	exon	19	down	1.82	0.01293
PREX2	exon	2	up	1.46	0.0071332
LAMC1	exon	16	down	1.99	0.00649
ABCA6	exon	23	up	1.86	0.0084069
ABCA6	exon	38	up	1.74	0.0011368
SEPP1	exon	3	down	2.69	0.00428
SEPP1	exon	2	down	1.73	0.00021
BIN1	exon	2	down	1.65	0.00426
MRC2	exon	8	up	2.52	0.028479
TANC1	exon	18	down	1.85	0.00697
TANC1	exon	1	down	2.11	0.04853
TANC1	exon	20	down	1.89	0.00556
GNB5	exon	10	down	1.52	0.03295
PHACTR1	exon	19	down	3.33	0
ARAP3	exon	28	down	1.46	0.03818
PDK2	exon	1	down	1.94	0.00124
CRIM1	exon	1	down	1.72	1e-05
RECK	exon	21	down	2.32	0.00218
SPATA20	exon	5	down	2.08	0.00797
SPATA20	exon	10	down	1.49	0.00052
PIK3C2B	exon	2	down	2.37	0
C6orf170	exon	11	up	1.49	0.0004183
C6orf170	exon	28	down	1.49	0.00012
GPR124	exon	4	up	1.77	0.0004566
GSTM3	exon	1	down	1.47	0.00918
ENAH	exon	2	up	2.23	0.00028922
ENAH	exon	4	up	1.98	0.0020516
PPFIBP1	exon	20	down	1.91	8e-05
CRIM1	exon	2	up	1.67	0.0017303
CRIM1	exon	6	up	1.53	0.027686
CRIM1	exon	8	up	1.59	0.0002308
RPL5	exon	2	down	1.65	1e-05
ACSF2	exon	9	down	1.46	0
ACSF2	exon	8	up	1.78	0.0059745
SPATA20	exon	7	down	1.55	0.00283
C1orf26	exon	15	down	1.52	0
EPSTI1	exon	10	up	1.52	0.00019636
SHANK3	exon	14	up	1.78	0.00025915
GIN1	exon	3	up	1.5	0.0046994
COL4A5	exon	51	down	1.93	0.00582
ABI2	exon	10	down	2.42	0
ADAMTS6	exon	13	down	2.17	0.00297
TTC23	exon	11	down	1.51	0
IL18R1	exon	5	up	1.66	2.325e-06
CD81	exon	2	down	1.78	0
TSPAN33	exon	5	up	1.5	7.48e-08
STARD9	exon	21	down	1.64	0.00049
DIS3L2	exon	8	down	1.52	0.00632
TCL1A	exon	4	up	3.3	0.00011077
PTK7	exon	10	up	2.09	0.00022437
AGTRAP	exon	3	down	1.47	0.03485
PABPC1L	exon	12	down	1.51	0
CYP11A1	exon	8	down	1.72	0.00125
AGER	exon	10	up	1.54	7.9e-09
PLEKHA5	exon	17	down	1.8	0.01532
TTLL1	exon	2	down	1.5	0
STXBP5L	exon	2	up	1.52	0.031964
TANC1	exon/AFE	13	up	1.69	0.013559
PDE9A	exon/AFE	3	down	3	0.00707
ESYT2	exon/AFE	20	down	1.59	0.00162
ROBO3	exon/AFE	18	up	1.52	0.010837
NIPSNAP1	exon/AFE	1	down	1.51	0.04299
PREX2	exon/AFE	1	down	2.14	0
CLU	exon/AFE	1	down	2.81	6e-05
PRR7	exon/AFE	2	down	2.06	1e-05
C16orf62	exon/AFE	1	down	1.54	0.03635
CD81	exon/AFE	2	down	1.65	0
TNFAIP8	exon/AFE	2	down	1.46	0.00431
ZC4H2	exon/AFE	2	up	1.79	5.8311e-06
PDE9A	exon/ALE	24	down	3.92	0.00479
PI4K2A	exon/ALE	6	up	1.51	0.006775
RP11-548K23.11	exon/ALE	5	up	1.51	0.006775
ENAH	exon/ALE	5	down	2.22	0.00057
PCTK3	exon/ALE	9	up	1.97	0.0072142
C6orf170	exon/ALE	36	down	1.46	0.00123
CD276	exon/ALE	9	up	1.91	0.00034916
CP	exon/ALE	21	down	1.78	0
CHCHD3	exon/ALE	8	down	1.47	0
SCD5	exon/ALE	4	down	2.11	0
TRIOBP	exon/ALE	14	up	1.47	0.000415
SIAE	exon/ALE	13	down	1.68	2e-05
WDR54	intron-retention	4	down	1.94	0.0093
PTK7	intron-retention	16	down	2.62	0.01601
C19orf48	intron-retention	5	down	1.82	0.01191
RPL12	intron-retention	2	down	1.83	2e-05
TCTN3	intron-retention	1	down	1.85	0.00059
STOML2	intron-retention	8	down	1.59	0.00023
DBNL	intron-retention	7	up	1.48	0.014876
ZNF827	prom	1	down	3.56	0.00099
PPFIBP2	prom	5	up	2.87	0.0063297
C13orf15	prom	3	down	1.71	0.03302
DAPK1	prom	15	down	1.95	0.00844
DIRC2	prom	1	up	1.7	0.0094692
SDC2	prom	1	up	1.93	0.020304
IL16	prom	16	up	1.64	3.1e-09
LRRC41	prom	2	down	1.56	4e-05
C22orf9	prom	4	down	1.48	0.03506
RPL12	prom	3	down	1.83	2e-05
CYFIP1	prom	24	down	1.89	0

## Sheet: Kegg
Category	Term	Count	%	PValue	Genes	List Total	Pop Hits	Pop Total	Fold Enrichment	Bonferroni	Benjamini	FDR
KEGG_PATHWAY	hsa04110:Cell cycle	3	4.54545	0.0471538	797250, 802581, 814656	23	125	7856	8.19757	0.901577	0.901577	36.9329
KEGG_PATHWAY	hsa00052:Galactose metabolism	2	3.0303	0.0704263	777438, 776167	23	26	7856	26.2742	0.969965	0.826695	50.1903
KEGG_PATHWAY	hsa04144:Endocytosis	3	4.54545	0.0919907	788250, 773623, 824273	23	183	7856	5.59943	0.990265	0.786477	60.1864
