# Supplementary material for: Oncogene- and drug resistance-associated alternative exon usage in acute myeloid leukemia (AML)
Source: Oncotarget. 2015 May 12;7(3):2889–909. doi: 10.18632/oncotarget.3898 (PMC4823079; doi:10.18632/oncotarget.3898)
Supplement: Supplementary file 10 [file oncotarget-07-2889-s010.xlsx]

## Sheet: Feuil1
Supplementary table 9. AEU events,shared by AZA-resistant cells and fresh AML samples
Symbol	Type	Position	Regulation
AML, chemosensitive disease
ABCC1	exon	20	down
AC011479.1	prom	4	down
AC024575.2	exon	9	up
AC024575.2	exon	2	up
AC069257.9	exon	3	up
AC069257.9	exon/ALE	4	down
AC137834.1	exon	81	down
AGPAT9	prom	2	down
AGTPBP1	ASE	2	down
AIF1	AFE_composite	4	up
AIG1	ALE_os	5	up
ALOX5	donor	11	up
AMICA1	exon	3	up
AMICA1	exon	1	up
AMICA1	exon	10	down
ANKRD55	exon	6	down
ANKRD55	exon	5	up
ANXA3	exon	3	up
AP1S2	exon/ALE	7	up
ARHGAP9	exon/AFE	4	up
ATP1B1	exon	2	down
ATP5G2	exon	1	down
AUH	ALE_os	7	up
BIN2	ALE_composite	11	up
C10orf54	exon	5	up
C20orf117	prom	15	down
C20orf117	exon	14	up
C8orf83	exon	1	up
CACNB1	exon/ALE	15	down
CALM3	exon	3	up
CAPN3	ASE	8	up
CCNJL	AFE_composite	9	up
CCNJL	ASE	10	up
CD101	acceptor	10	up
CDA	exon	2	up
CDA	exon	1	up
CDH23	exon	21	down
CDH23	exon	13	down
CDH23	exon/ALE	14	down
CIAPIN1	prom	2	up
CLASP2	ASE	31	down
CLEC7A	exon/ALE	7	up
CLTA	ASE	5	down
CMAH	exon	2	down
COL24A1	exon	40	down
CSF3R	prom	1	up
CTSH	ASE	3	up
CTSH	exon/ALE	7	up
CTSH	exon	7	up
CXCR2	prom	2	down
CXCR2	exon/AFE	4	up
CXCR2	exon	1	up
CYP27A1	exon	4	down
CYP27A1	intron-retention	3	up
DEF8	exon/ALE	14	down
DENND5B	exon	1	down
DFNB31	exon/AFE	6	down
DNAJC25	exon/ALE	8	down
DNAJC25-GNG10	exon/ALE	8	down
DOCK8	AFE_os	3	up
DOK3	ASE	4	down
DOK3	acceptor	3	up
DPP6	exon	12	up
DSE	exon	2	up
DUOXA1	acceptor	2	up
DYX1C1	exon/ALE	13	up
DYX1C1	exon	17	down
ELP3	ASE	6	up
EMR3	exon	9	up
EMR3	exon	14	up
ENSA	AFE_os	2	down
ENTPD1	exon	1	up
ENTPD1	exon/AFE	3	up
FAM13A	exon	5	down
FAM13A	ASE	5	down
FBXL13	exon	12	down
FCGR2B	ASE	16	up
FCGRT	intron-retention	9	up
FCN1	exon	6	down
FCN1	exon	2	up
FCN1	exon	4	up
FLT3	exon	18	down
FLT3	ASE	21	up
FPR2	exon/AFE	2	up
FPR2	ASE	2	down
FRMD4A	exon	31	up
FRMD4A	exon	6	up
FSCN1	prom	2	down
GABBR1	exon	1	up
GABPB1	prom	1	down
GALNS	exon	14	up
GK	ASE	22	up
GOLIM4	ASE	7	down
GRLF1	ALE_composite	6	up
HAL	exon	1	up
HDAC4	exon/AFE	13	up
HDAC9	exon/AFE	3	up
ICAM3	exon	2	down
IDS	exon	2	up
IL18	prom	4	down
IL18R1	exon	16	down
ITGAX	exon	1	up
ITGAX	exon	2	down
ITGB2	prom	4	up
JUP	exon	2	down
KCNQ1	exon	17	up
KCNQ1	exon/AFE	16	up
KIAA0020	exon	1	down
KIAA0513	exon	10	up
KLHL13	prom	5	down
LILRA1	exon	9	up
LILRB2	prom	3	up
LRG1	exon	1	up
LSP1	prom	1	up
LSP1	exon	3	up
LST1	exon	2	up
MAGED1	exon	1	down
MAGED1	exon	4	down
MAPK3	prom	2	up
MLLT11	prom	1	down
MPZL2	prom	1	up
MPZL2	exon	2	down
MPZL3	exon	1	up
MYCN	AFE_composite	2	up
NLRC5	ASE	25	down
OLR1	exon	1	up
PADI2	exon	2	up
PADI2	prom	14	up
PADI2	intron-retention	13	up
PADI2	exon	10	up
PADI2	acceptor	11	up
PADI2	exon/AFE	10	up
PADI4	exon/ALE	4	up
PCBP3	exon	13	down
PCBP3	exon	10	up
PDCD4	prom	1	down
PDE4D	exon	10	down
PDE4D	exon	12	down
PDE4D	exon	14	down
PDE4D	exon	13	down
PEMT	exon	8	down
PFKM	AFE_composite	11	up
PLB1	exon	5	up
PLEKHG3	exon	15	up
PLEKHO1	prom	4	up
PNPLA2	exon	1	up
PNPLA2	prom	2	down
POLR3A	ALE_os	31	up
PPFIA4	exon	30	up
PRCP	exon	3	up
PRG2	donor	1	up
PRG2	exon	5	down
PRKCZ	exon	15	down
PRKCZ	exon	2	up
PTPRS	exon	24	up
PTPRS	exon	12	up
PTPRS	exon	25	up
PTPRS	exon/AFE	2	up
RAB11FIP4	exon	3	up
RASGRP3	AFE_composite	15	up
RASGRP4	intron-retention	14	up
RGL3	exon/ALE	28	down
RGL4	exon	12	down
RGS14	exon	3	up
RNASE4	prom	1	up
RNLS	exon/ALE	8	down
RTN1	exon	2	down
RTN1	prom	3	up
RUNX2	exon/AFE	3	down
S100A4	exon	2	up
SASH1	exon	17	up
SECTM1	exon	4	down
SEMA4A	exon	2	up
SEMA4A	prom	4	up
SERPINA1	ASE	2	down
SLC11A1	exon	5	up
SLC11A1	exon	8	down
SLC18A2	exon	8	up
SLC18A2	exon	2	up
SLC26A6	intron-retention	4	up
SLC2A5	intron-retention	8	up
SLC44A2	prom	2	down
SLC44A4	exon	21	down
SLCO4C1	exon	2	down
SNX20	ASE	4	up
ST6GALNAC3	exon	4	up
SULF2	exon	15	up
SULF2	exon	11	up
SULF2	exon	18	up
SULF2	exon	14	down
SULF2	exon	2	down
SUSD3	prom	3	up
SVIL	AFE_composite	40	down
SYNE2	ASE	74	down
TACC2	exon/ALE	27	up
TBC1D5	exon/AFE	2	down
TGM2	exon	8	up
THEM4	exon/ALE	3	down
TM9SF2	exon/AFE	2	up
TMEM150C	exon	4	down
TMEM71	exon	2	down
TMEM91	exon	2	up
TNFRSF10C	exon	5	up
TNFRSF10C	exon	3	up
TNFRSF10C	exon	1	up
TNFRSF10C	exon	7	up
TP53	intron-retention	4	down
TP53BP1	ALE_composite	24	up
TP53I11	exon	13	up
TP73	exon	15	down
TRPM2	AFE_composite	2	down
TXK	exon	1	up
ZMYND11	ASE	6	down
ZNF534	exon	4	up
ZNRF1	exon	3	down
AML, chemoresistant disease
AADAT	exon/AFE	1	down
ABCC1	exon	20	down
ABCC1	acceptor	7	down
AC024575.2	exon	9	up
AC024575.2	exon	2	up
AC069257.9	exon	3	up
AC069257.9	exon/ALE	4	down
ACTB	intron-retention	5	down
AFAP1	exon	2	down
AGK	exon	4	down
AGTPBP1	ASE	2	down
AIF1	AFE_composite	4	up
AL117209.2	prom	39	down
AL117209.2	exon	2	up
ALOX5	donor	11	up
AMICA1	exon	3	up
AMICA1	exon	1	up
AMICA1	prom	7	up
AMICA1	exon	10	down
ANKRD55	exon	6	down
ANKRD55	exon	5	up
ANXA3	exon	3	up
AOAH	exon	12	up
AOAH	exon/AFE	12	up
AP1S3	exon	4	down
AP1S3	ALE_os	6	up
ARHGAP8	deletion	8	up
ARHGAP9	exon/AFE	4	up
ARNTL	exon	18	up
ARPC2	AFE_os	6	down
ATP10A	exon	1	down
ATP1B1	exon	2	down
AUH	ALE_os	7	up
BBS5	exon	17	down
BCORL1	ASE	6	up
BCR	ASE	20	up
BIN2	ALE_composite	11	up
BIN2	exon/AFE	2	down
C10orf72	exon	8	up
C10orf72	exon	7	down
C12orf23	prom	1	down
C15orf29	ALE_composite	5	down
C17orf87	exon	5	up
C20orf117	exon	14	up
C20orf117	prom	15	down
C20orf117	exon	4	down
C20orf117	exon	3	down
CAPN3	ASE	8	up
CASP8	donor	1	up
CBR1	ALE_composite	2	up
CCNJL	AFE_composite	9	up
CCNJL	ASE	10	up
CD101	acceptor	10	up
CD4	prom	6	up
CDA	exon	2	up
CDH23	exon	17	down
CDHR1	exon	4	down
CIAPIN1	prom	2	up
CIAPIN1	exon/AFE	1	down
CLASP2	ASE	31	down
CLEC17A	exon	10	down
CLEC7A	exon/ALE	7	up
CMAH	exon	2	down
COBLL1	exon	2	down
COBLL1	exon	1	down
COL24A1	exon	40	down
CSF3R	prom	1	up
CTSH	ASE	3	up
CTSH	exon/ALE	7	up
CTSH	exon	7	up
CX3CR1	exon	2	up
CXADR	exon/ALE	8	up
CXCR2	prom	2	down
CXCR2	exon/AFE	4	up
CXCR2	exon	1	up
CXCR2	prom	2	up
CYP27A1	exon	4	down
CYP27A1	exon	5	up
CYP27A1	exon	6	down
CYP27A1	intron-retention	6	up
CYP27A1	intron-retention	4	up
CYP27A1	exon	9	up
CYTIP	exon	1	up
DCP1B	ASE	5	down
DDX49	exon	3	down
DENND2C	exon	3	up
DIRC2	prom	1	up
DNAJC25	exon/ALE	8	down
DNAJC25-GNG10	exon/ALE	8	down
DOCK1	exon	37	down
DOCK8	AFE_os	3	up
DOK3	ASE	4	down
DOK3	donor	1	up
DOK3	acceptor	3	up
DSE	exon	2	up
DYX1C1	exon/ALE	13	up
ELP3	ASE	6	up
EMR3	exon	14	up
EMR3	exon	9	up
ENAH	exon	4	up
ENAH	exon/ALE	5	down
ENAH	exon	2	up
ENTPD1	exon	1	up
ERLEC1	prom	1	down
ESYT2	exon	20	down
EYA1	exon/ALE	5	up
F3	exon/AFE	1	down
FAIM	exon	1	down
FAM13A	ASE	5	down
FAM13A	exon/AFE	2	up
FAM13A	exon	5	down
FAM13A	exon	3	up
FAM13A	deletion	2	up
FARP2	exon/ALE	18	down
FCGR2B	ASE	16	up
FLT3	exon	18	down
FLT3	ASE	21	up
FOXC1	exon	1	down
FOXRED2	exon	1	down
FPR2	ASE	2	down
FSCN1	prom	2	down
GABBR1	exon/AFE	24	up
GABBR1	exon	1	up
GABPB1	prom	1	down
GABRB1	exon/ALE	4	down
GK	ASE	22	up
GOLIM4	ASE	7	down
GRLF1	ALE_composite	6	up
GSTP1	exon	1	down
GSTP1	exon	2	up
HAL	exon	1	up
HDAC4	exon/AFE	13	up
HDAC9	exon/AFE	3	up
HGF	exon	14	down
HIST4H4	exon	2	down
HSPA8	AFE_os	2	up
HSPD1	exon	2	down
IDS	exon	2	up
IL16	exon	6	up
IL17RC	exon/ALE	9	up
IL18R1	exon	16	down
IL1B	intron-retention	1	down
ITGA9	exon	3	down
ITGAD	exon	28	down
ITGAD	exon	27	down
ITGAD	exon	15	down
ITGAD	exon	12	down
ITGAX	intron-retention	4	up
ITGAX	exon	1	up
ITGAX	exon	2	down
ITGB2	prom	4	up
JAG1	ALE_composite	27	up
JUP	exon	2	down
KCNMB4	exon	1	down
KCNQ1	exon/AFE	16	up
KDELC2	exon	7	down
KIAA0020	exon	1	down
KIAA0513	exon	10	up
KLHL13	prom	5	down
KRT10	exon	7	up
KTN1	ASE	36	down
LAPTM4B	prom	1	down
LARP4	prom	1	down
LCP1	AFE_os	2	up
LILRA1	exon	9	up
LILRA2	exon	8	up
LILRB2	prom	3	up
LRG1	exon	1	up
LRRC61	exon	1	down
LSP1	prom	1	up
LSP1	exon	5	up
LTBP1	prom	5	down
LTF	exon	19	up
LTF	exon	21	up
MAGED1	exon	1	down
MAGED1	exon	4	down
MAGED1	exon	8	up
MAPK3	prom	2	up
MECOM	prom	1	down
MECOM	exon/AFE	10	down
MEIS1	prom	1	up
MLLT11	prom	1	down
MPDU1	prom	1	down
MPHOSPH9	ALE_os	25	up
MPZL2	prom	1	up
MPZL3	exon	1	up
MRPS28	ASE	8	down
MYADM	prom	3	up
MYCN	AFE_composite	2	up
NBEA	exon	52	down
NCALD	prom	10	down
NCOA7	prom	15	up
NCOA7	exon	17	up
NCOA7	exon	18	up
NCOA7	AFE_os	15	up
NCOA7	exon/AFE	15	up
NHSL2	exon	3	up
NLRC5	ASE	25	down
NQO1	exon/AFE	1	down
NRG4	exon	5	down
NUMB	ASE	11	up
OBFC2A	ALE_composite	5	down
PADI2	exon	2	up
PADI2	prom	14	up
PADI2	intron-retention	13	up
PADI2	exon	10	up
PADI2	acceptor	11	up
PADI2	exon/AFE	10	up
PADI4	exon	4	up
PADI4	exon/ALE	4	up
PARP11	prom	1	down
PDE4D	exon	10	down
PDE4D	exon	12	down
PDE4D	exon	14	down
PDE4D	exon	13	down
PEMT	exon	8	down
PFKM	AFE_composite	11	up
PHF16	exon	2	down
PHLDA1	deletion	1	up
PIK3R2	exon	20	down
PLAG1	exon	2	down
PLB1	exon	6	up
PLB1	exon	34	up
PLB1	exon	10	up
PLB1	exon	5	up
PLB1	exon	1	up
PLCD4	ASE	5	up
PLCH1	exon	1	down
PLEKHG3	exon	15	up
PNPLA2	exon	1	up
PNPLA2	prom	2	down
POLR1C	exon	10	down
POLR1C	exon/ALE	9	up
POLR3A	ALE_os	31	up
PPFIA4	exon	29	down
PPP1R8	exon	1	down
PPP2R1B	exon/ALE	16	up
PRG2	donor	1	up
PRKCZ	exon	15	down
PRR5	deletion	8	up
PRR5-ARHGAP8	deletion	8	up
PSD3	exon	5	down
PTAFR	exon	3	up
PTAFR	exon	1	up
PTPLA	exon	2	down
PTPN14	exon	12	down
PXDN	exon	12	down
PXDN	exon	2	down
RAB11FIP4	exon	3	up
RAB6B	exon	2	down
RAPH1	exon	18	up
RASGRP3	AFE_composite	15	up
RASGRP4	exon	1	up
RBM47	exon	5	up
RCVRN	exon	1	up
RGL4	exon	12	down
RGS14	exon	3	up
RIOK1	ALE_composite	16	up
RNF150	ALE_composite	7	down
RNF24	exon	6	up
RNLS	exon/ALE	8	down
RP11-724O16.1	exon	17	down
RPL10	ASE	6	down
RPL30	intron-retention	5	down
RTN1	prom	3	up
RTN1	exon	2	down
RUNX2	exon/AFE	3	down
RXFP1	prom	2	down
RXFP1	exon	3	down
S100A4	ASE	2	up
SARS2	exon/AFE	6	down
SCOC	intron-retention	2	down
SDK2	exon	30	down
SDK2	exon	40	down
SECTM1	exon	4	down
SEMA4A	exon	2	up
SEMA4A	prom	4	up
SEMA6B	exon	6	down
SERPINA1	ASE	2	down
SIGLEC9	exon	4	up
SLC11A1	exon	5	up
SLC26A6	intron-retention	4	up
SLC2A5	intron-retention	8	up
SLC44A2	prom	2	down
SLC44A4	exon	21	down
SLCO5A1	exon	1	down
STRA6	prom	5	down
SULF2	exon	15	up
SULF2	exon	2	down
SULF2	exon	17	down
SV2A	exon	2	down
SVIL	AFE_composite	40	down
SYK	exon/AFE	2	down
SYNE2	ASE	74	down
SYNJ2	exon	1	down
TACC2	exon/ALE	27	up
TAPT1	ASE	12	up
TBC1D30	ASE	6	up
TCTEX1D1	exon	1	down
TFEC	exon	3	down
THEM4	exon/ALE	3	down
THEM4	exon/AFE	1	down
THEM4	exon	3	down
TMC8	donor	3	down
TMEM71	exon	2	down
TMEM91	exon	2	up
TMTC2	prom	1	down
TNFRSF10C	exon	1	up
TNFRSF10C	exon	3	up
TNFSF10	exon/ALE	2	up
TOMM40	intron-retention	9	down
TP53	intron-retention	4	down
TP53I11	exon	13	up
TP53I11	donor	5	up
TRPM2	AFE_composite	2	down
UPF2	exon	1	down
WDR74	exon	1	down
YBX2	exon	4	up
ZNF385D	exon	7	down
ZNF585B	AFE_os	2	down
ZNF880	exon	4	down
ZNRF1	exon	3	down

## Sheet: Kegg
Term	Fold Enrichment	Count		Pop Hits		PValue
hsa05221:Acute myeloid leukemia	7.38346	3	/	57	/	0.0601378
hsa04142:Lysosome	7.19414	6	/	117	/	0.00129184
hsa05214:Glioma	6.68027	3	/	63	/	0.0716803
hsa03320:PPAR signaling pathway	6.09938	3	/	69	/	0.0838773
hsa04722:Neurotrophin signaling pathway	5.65668	5	/	124	/	0.010848
hsa04662:B cell receptor signaling pathway	5.61143	3	/	75	/	0.0966574
hsa04060:Cytokine-cytokine receptor interaction	3.23736	6	/	260	/	0.0346381
