# Supplementary material for: Oncogene- and drug resistance-associated alternative exon usage in acute myeloid leukemia (AML)
Source: Oncotarget. 2015 May 12;7(3):2889–909. doi: 10.18632/oncotarget.3898 (PMC4823079; doi:10.18632/oncotarget.3898)
Supplement: Supplementary file 11 [file oncotarget-07-2889-s011.xlsx]

## Sheet: Feuil1
Supplementary Table10. Disrtibution of AEU events in gene frequently mutated in AML
	Samples with alternative exon usage
Genes frequently mutated in AML
ASXL1		AZA
BCORL1		AZA
CBL
CBLB		SG3
CDKN2A
CDKN2B
CEBPA
DNMT3A
EED
ETV6
EZH2		SG3
FLT3
IDH1
IDH2
JAK2
KIT
KRAS		SG3
LNK
MPL
NF1
NPM1
NRAS
PHF6
PRPF40B		AraC
PTPN11
RARA
RUNX1
SF1		SG1, SG3
SF3A1
SF3B1		SG3
SRSF2
SUZ12		SG1, SG3
TET2		AraC
TP53		AZA
U2AF1		SG3
U2AF65
UTX
WT1
ZRSR2
SMC1A		AZA
Control genes, expresed in AML
ABCA3
ABL1
ACE		SG3, AraC
ANGPT2
ARNT
ARRB1
ATP5B
B3GNT5
CASP9
CBFB
CCNA1
CDK1
CDKN1A
CEBPZ
CKMT2
FANCI
FASLG
FGR
GPX3
HSP90AA1
ITGAL		DXR
KLF2
KLF6
LCN2
LYN
MAPK8
MLH1
NAT2
NME1
PICALM
PIM1
PIM2
RAD51C
SELP		AraC
SETBP1
SPARC
SPHKAP		AraC
TLR9
TNFAIP3
XRCC3		DEK
